# Supplementary material for: Protein cysteine S-glycosylation: oxidative hydrolysis of protein S-glycosidic bonds in aqueous alkaline environments
Source: Amino Acids. 2022 Dec 2;55(1):61–74. doi: 10.1007/s00726-022-03208-7 (PMC9877059; doi:10.1007/s00726-022-03208-7)
Supplement: Supplementary file 2 — Supplementary file2 (XLSX 143 KB) [file 726_2022_3208_MOESM2_ESM.xlsx]

## Sheet: Peps with C position(s)
			Protein cysteine S-glycosylation: oxidative hydrolysis of protein S-glycosidic bonds in aqueous alkaline environments
			Alicja K. Buchowiecka
			alicja.buchowiecka@p.lodz.pl
			Lodz University of Technology
			2/22 Stefanowskiego Street
			50-537 Lodz, Poland
			Institute of Molecular and Industrial BiotechnologyPhone: +48 42 631 34 95
			ORCID: 0000-0002-6730-0898
			alicja.buchowiecka20@gmail.com
PID	N-term.	N-term position in pre-protein	Sequence	C pos. in P00698	Mods (variable)	SCore	z	ppm err.	Cleavage	CalC.M
18341	0	18	L.GKVFGRC[-33.98772]ELAAAMK.R		C7(Cys->Dha / -33.9877)	231	3	-4.50446	NRagged	1445.78					List names	number of elements	number of unique elements
19173	1	19	G.[+43.00581]K[+43.00581]VFGRC[-33.98772]ELAAAMK.R		NTerm(Carbamyl / 43.0058); K1(Carbamyl / 43.0058); C6(Cys->Dha / -33.9877)	254.3	2	-2.04293	NRagged	1474.77					C and triox. C peps.	14	14
18695	1	19	G.[+43.00581]K[+43.00581]VFGRC[+170.14190]ELAAAMK.R		NTerm(Carbamyl / 43.0058); K1(Carbamyl / 43.0058); C6(QAT / 170.1419)	239.2	3	-4.9825	NRagged	1678.9					Dha peps.	104	104
2403	1	19	G.[+43.00581]KVFGR[+43.00581]C[-33.98772]ELAAAMK.R		NTerm(Carbamyl / 43.0058); R5(Carbamyl / 43.0058); C6(Cys->Dha / -33.9877)	95.8	2	-2.29108	NRagged	1474.77					S-Glc peps.	60	60
18752	1	19	G.[+43.00581]KVFGRC[-33.98772]ELAAAMK.R		NTerm(Carbamyl / 43.0058); C6(Cys->Dha / -33.9877)	412	3	-4.5515	NRagged	1431.77					S-Qat peps.	105	105
18288	1	19	G.[+43.00581]KVFGRC[-33.98772]ELAAAM[+15.99492]K.R		NTerm(Carbamyl / 43.0058); C6(Cys->Dha / -33.9877); M12(Oxidation / 15.9949)	311.8	3	-4.0624	NRagged	1447.76					Overall number of unique elements		244
18450	1	19	G.[+43.00581]KVFGRC[+162.05282]ELAAAMK.R		NTerm(Carbamyl / 43.0058); C6(Hex / 162.0528)	317.5	3	-4.90669	NRagged	1627.81
18175	1	19	G.[+43.00581]KVFGRC[+170.14190]ELAAAMK.R		NTerm(Carbamyl / 43.0058); C6(QAT / 170.1419)	213.3	3	-5.0921	NRagged	1635.9
18568	1	19	G.KVFGR[+43.00581]C[-33.98772]ELAAAMK.R		R5(Carbamyl / 43.0058); C6(Cys->Dha / -33.9877)	318.8	2	-3.6497	NRagged	1431.77
18028	1	19	G.KVFGRC[-33.98772]ELAAAMK.R		C6(Cys->Dha / -33.9877)	450.8	2	-4.96518	NRagged	1388.76
17772	1	19	G.KVFGRC[+162.05282]ELAAAMK.R		C6(Hex / 162.0528)	407.9	3	-4.90028	NRagged	1584.8
17632	1	19	G.KVFGRC[+170.14190]ELAAAMK.R		C6(QAT / 170.1419)	246.3	3	-5.83495	NRagged	1592.89
18432	2	20	K.[+43.00581]VFGR[+43.00581]C[+170.14190]ELAAAMK.R		NTerm(Carbamyl / 43.0058); R4(Carbamyl / 43.0058); C5(QAT / 170.1419)	305.9	2	-0.640817	SpeCifiC	1550.81
18271	2	20	K.VFGRC[+162.05282]ELAAAMK.R		C5(Hex / 162.0528)	516.1	2	-5.03025	SpeCifiC	1456.71
17940	2	20	K.VFGRC[+170.14190]ELAAAMK.R		C5(QAT / 170.1419)	227.3	4	-4.49543	SpeCifiC	1464.79
18959	2	20	K.[+43.00581]VFGRC[-33.98772]ELAAAMKR.H		NTerm(Carbamyl / 43.0058); C5(Cys->Dha / -33.9877)	294.7	2	-2.08486	SpeCifiC	1459.77
2169	2	20	K.VFGR[+43.00581]C[-33.98772]ELAAAMKR.H		R4(Carbamyl / 43.0058); C5(Cys->Dha / -33.9877)	139.8	3	-3.17508	SpeCifiC	1459.77
18420	2	20	K.VFGRC[-33.98772]ELAAAMKR.H		C5(Cys->Dha / -33.9877)	598.8	2	-3.43259	SpeCifiC	1416.77
18660	2	20	K.VFGRC[-33.98772]ELAAAMK[+43.00581]R.H		C5(Cys->Dha / -33.9877); K12(Carbamyl / 43.0058)	128.1	3	-1.98122	SpeCifiC	1459.77
2228	2	20	K.VFGRC[-33.98772]ELAAAMKR[+43.00581].H		C5(Cys->Dha / -33.9877); R13(Carbamyl / 43.0058)	158.7	2	-2.92051	SpeCifiC	1459.77
18389	2	20	K.VFGRC[+162.05282]ELAAAMK[+43.00581]R.H		C5(Hex / 162.0528); K12(Carbamyl / 43.0058)	424.5	3	-4.78435	SpeCifiC	1655.81
18053	2	20	K.VFGRC[+170.14190]ELAAAMK[+43.00581]R.H		C5(QAT / 170.1419); K12(Carbamyl / 43.0058)	270.7	4	-3.7987	SpeCifiC	1663.9
1251	3	21	V.FGRC[+170.14190]ELAAAMK.R		C4(QAT / 170.1419)	83.7	3	-4.51506	NRagged	1365.73
754	5	23	G.RC[+162.05282]ELAAAMK.R		C2(Hex / 162.0528)	144.4	2	-5.59125	NRagged	1153.55
145	6	24	R.C[+170.14190]ELAAA.M		C1(QAT / 170.1419)	273.5	2	-5.74631	CRagged	746.4
16890	6	24	R.C[+162.05282]ELAAAMK.R		C1(Hex / 162.0528)	242.6	2	-5.77078	SpeCifiC	997.446
16858	6	24	R.C[+170.14190]ELAAAMK.R		C1(QAT / 170.1419)	429.7	3	-4.85301	SpeCifiC	1005.54
16683	6	24	R.C[+170.14190]ELAAAM[+15.99492]K.R		C1(QAT / 170.1419); M7(Oxidation / 15.9949)	270	2	-2.99236	SpeCifiC	1021.53
17000	6	24	R.[+43.00581]C[-33.98772]ELAAAMKR.H		NTerm(Carbamyl / 43.0058); C1(Cys->Dha / -33.9877)	175.7	2	-5.25351	SpeCifiC	1000.51
17795	6	24	R.[+43.00581]C[+162.05282]ELAAAMKR.H		NTerm(Carbamyl / 43.0058); C1(Hex / 162.0528)	243	2	-4.4971	SpeCifiC	1196.55
17558	6	24	R.[+43.00581]C[+170.14190]ELAAAMKR.H		NTerm(Carbamyl / 43.0058); C1(QAT / 170.1419)	171.4	2	-5.61568	SpeCifiC	1204.64
16985	6	24	R.C[-33.98772]ELAAAMKR.H		C1(Cys->Dha / -33.9877)	341.8	2	-4.16615	SpeCifiC	957.507
17414	6	24	R.C[+162.05282]ELAAAMKR.H		C1(Hex / 162.0528)	460.3	3	-5.30803	SpeCifiC	1153.55
603	6	24	R.C[+162.05282]ELAAAM[+15.99492]KR.H		C1(Hex / 162.0528); M7(Oxidation / 15.9949)	232.7	2	-4.15341	SpeCifiC	1169.54
733	6	24	R.C[+162.05282]ELAAAM[+15.99492]K[+43.00581]R.H		C1(Hex / 162.0528); M7(Oxidation / 15.9949); K8(Carbamyl / 43.0058)	256.4	2	-4.71151	SpeCifiC	1212.55
1099	6	24	R.C[+162.05282]ELAAAMK[+43.00581]R.H		C1(Hex / 162.0528); K8(Carbamyl / 43.0058)	310.9	2	-4.4971	SpeCifiC	1196.55
17393	6	24	R.C[+170.14190]ELAAAMKR.H		C1(QAT / 170.1419)	649.3	3	-5.88357	SpeCifiC	1161.64
17274	6	24	R.C[+170.14190]ELAAAM[+15.99492]KR.H		C1(QAT / 170.1419); M7(Oxidation / 15.9949)	550.5	3	-2.32993	SpeCifiC	1177.63
17553	6	24	R.C[+170.14190]ELAAAMK[+43.00581]R.H		C1(QAT / 170.1419); K8(Carbamyl / 43.0058)	479.9	3	-5.35369	SpeCifiC	1204.64
34	6	24	R.CELAAAM[+31.98983]KR.H		M7(Dioxidation / 31.9898)	106.9	2	-3.24117	SpeCifiC	1023.48
19743	6	24	R.C[-33.98772]ELAAAMKRHGLDNYR.G		C1(Cys->Dha / -33.9877)	546.6	3	-4.89329	SpeCifiC	1812.91
19656	6	24	R.C[+170.14190]ELAAAMKRHGLDNYR.G		C1(QAT / 170.1419)	681.8	4	-5.11605	SpeCifiC	2017.03
19665	6	24	R.C[+170.14190]ELAAAMKRHGLDN[+0.98402]YR.G		C1(QAT / 170.1419); N14(Deamidated / 0.984)	533.5	4	-5.629	SpeCifiC	2018.02
20200	15	33	R.HGLDNYRGYSLGN[+0.98402]WVC[+170.14190]AAK.F		N13(Deamidated / 0.984); C16(QAT / 170.1419)	594.4	4	-4.36267	SpeCifiC	2294.13
19934	15	33	R.HGLDNYRGYSLGNWVC[+170.14190]AAK.F		C16(QAT / 170.1419)	640.8	4	-4.94471	SpeCifiC	2293.14
20297	15	33	R.HGLDN[+0.98402]YRGYSLGNWVC[+170.14190]AAK.F		N5(Deamidated / 0.984); C16(QAT / 170.1419)	629.1	4	-3.50034	SpeCifiC	2294.13
23315	15	33	R.HGLDNYRGYSLGNWVC[-33.98772]AAKF.E		C16(Cys->Dha / -33.9877)	399.9	3	-2.24263	CRagged	2236.08
22535	15	33	R.HGLDNYRGYSLGN[+0.98402]WVC[-33.98772]AAKFESNFNTQATNR.N		N13(Deamidated / 0.984); C16(Cys->Dha / -33.9877)	560.1	4	1.35415	SpeCifiC	3499.63
22083	15	33	R.HGLDNYRGYSLGNWVC[-33.98772]AAKFESNFNTQATNR.N		C16(Cys->Dha / -33.9877)	737.4	4	-5.80391	SpeCifiC	3498.65
22814	15	33	R.HGLDNYRGYSLGNWVC[-33.98772]AAKFESN[+0.98402]FNTQATNR.N		C16(Cys->Dha / -33.9877); N23(Deamidated / 0.984)	573.6	4	-0.406004	SpeCifiC	3499.63
2335	22	40	R.GYSLGNWVC[+170.14190]A.A		C9(QAT / 170.1419)	386.8	2	-4.09795	CRagged	1238.61
2303	22	40	R.GYSLGN[+0.98402]WVC[+170.14190]AA.K		N6(Deamidated / 0.984); C9(QAT / 170.1419)	498.7	2	-3.00268	CRagged	1310.63
2366	22	40	R.GYSLGNWVC[+170.14190]AA.K		C9(QAT / 170.1419)	490.3	2	-2.90305	CRagged	1309.65
18633	22	40	R.GYSLGN[+0.98402]WVC[+170.14190]AAK.F		N6(Deamidated / 0.984); C9(QAT / 170.1419)	559.4	3	-2.33091	SpeCifiC	1438.73
2281	22	40	R.GYSLGNWVC[-33.98772]AAK.F		C9(Cys->Dha / -33.9877)	571.1	2	-3.01508	SpeCifiC	1233.61
2154	22	40	R.GYSLGNWVC[+162.05282]AAK.F		C9(Hex / 162.0528)	500.2	2	-3.20199	SpeCifiC	1429.65
18491	22	40	R.GYSLGNWVC[+170.14190]AAK.F		C9(QAT / 170.1419)	587.7	3	-5.31479	SpeCifiC	1437.74
19478	22	40	R.GYSLGN[+0.98402]WVC[-33.98772]AAKF.E		N6(Deamidated / 0.984); C9(Cys->Dha / -33.9877)	422.3	2	-0.353416	CRagged	1381.67
19457	22	40	R.GYSLGNWVC[-33.98772]AAKF.E		C9(Cys->Dha / -33.9877)	431.1	2	-1.95457	CRagged	1380.68
2708	22	40	R.GYSLGNWVC[-33.98772]AAKFE.S		C9(Cys->Dha / -33.9877)	331.6	2	-0.56114	CRagged	1509.73
2706	22	40	R.GYSLGNWVC[-33.98772]AAKFESN.F		C9(Cys->Dha / -33.9877)	152.2	2	-5.96808	CRagged	1710.8
6387	22	40	R.GYSLGNWVC[-33.98772]AAKFESNFN.T		C9(Cys->Dha / -33.9877)	314.6	2	-0.633769	CRagged	1971.91
6718	22	40	R.GYSLGNWVC[-33.98772]AAK[+43.00581]FESNFN.T		C9(Cys->Dha / -33.9877); K12(Carbamyl / 43.0058)	188.9	2	-0.575118	CRagged	2014.92
6712	22	40	R.GYSLGNWVC[-33.98772]AAK[+43.00581]FESNFN[+0.98402].T		C9(Cys->Dha / -33.9877); K12(Carbamyl / 43.0058); N18(Deamidated / 0.984)	112.9	2	-2.89499	CRagged	2015.9
6605	22	40	R.GYSLGNWVC[-33.98772]AAKFESN[+0.98402]FN.T		C9(Cys->Dha / -33.9877); N16(Deamidated / 0.984)	139.5	2	2.25947	CRagged	1972.9
6200	22	40	R.GYSLGNWVC[-33.98772]AAKFESNFNTQ.A		C9(Cys->Dha / -33.9877)	314	2	-0.950948	CRagged	2201.02
6279	22	40	R.[+43.00581]GYSLGNWVC[-33.98772]AAKFESNFNTQATNR.N		NTerm(Carbamyl / 43.0058); C9(Cys->Dha / -33.9877)	424.4	3	-1.33947	SpeCifiC	2686.25
23679	22	40	R.GYSLGNWVCAAKFESN[+0.98402]FN[+0.98402]TQ[+0.98402]ATN[+0.98402]R.N		N16(Deamidated / 0.984); N18(Deamidated / 0.984); Q20(Deamidated / 0.984); N23(Deamidated / 0.984)	382	4	5.11631	SpeCifiC	2681.17
23721	22	40	R.GYSLGN[+0.98402]WVCAAKFESN[+0.98402]FN[+0.98402]TQ[+0.98402]ATNR.N		N6(Deamidated / 0.984); N16(Deamidated / 0.984); N18(Deamidated / 0.984); Q20(Deamidated / 0.984)	398.6	4	3.31774	SpeCifiC	2681.17
23875	22	40	R.GYSLGN[+0.98402]WVC[-33.98772]AAKFESNFNTQATNR.N		N6(Deamidated / 0.984); C9(Cys->Dha / -33.9877)	866.8	3	0.398985	SpeCifiC	2644.23
22202	22	40	R.GYSLGNWVC[-33.98772]AAKFESNFNTQATNR.N		C9(Cys->Dha / -33.9877)	1011.3	3	-2.29736	SpeCifiC	2643.25
6213	22	40	R.GYSLGNWVC[-33.98772]AAK[+43.00581]FESNFNTQATNR.N		C9(Cys->Dha / -33.9877); K12(Carbamyl / 43.0058)	511.2	3	-0.00244842	SpeCifiC	2686.25
6791	22	40	R.GYSLGNWVC[-33.98772]AAKFESN[+0.98402]FNTQATNR.N		C9(Cys->Dha / -33.9877); N16(Deamidated / 0.984)	554	3	-0.774379	SpeCifiC	2644.23
21153	22	40	R.GYSLGNWVC[+170.14190]AAKFESNFNTQATNR.N		C9(QAT / 170.1419)	806.4	4	-4.05462	SpeCifiC	2847.38
22922	22	40	R.GYSLGNWVC[+170.14190]AAK[+43.00581]FESNFNTQATNR.N		C9(QAT / 170.1419); K12(Carbamyl / 43.0058)	716	3	-1.28591	SpeCifiC	2890.38
5958	22	40	R.GYSLGN[+0.98402]WVC[-33.98772]AAKFESNFNTQATNRN.T		N6(Deamidated / 0.984); C9(Cys->Dha / -33.9877)	484.6	3	2.02459	CRagged	2758.27
23151	22	40	R.GYSLGNWVC[-33.98772]AAKFESNFNTQATNRN.T		C9(Cys->Dha / -33.9877)	857.3	3	-3.01727	CRagged	2757.29
23443	22	40	R.GYSLGNWVC[-33.98772]AAKFESN[+0.98402]FNTQATNRN.T		C9(Cys->Dha / -33.9877); N16(Deamidated / 0.984)	669.2	3	2.02459	CRagged	2758.27
23412	22	40	R.GYSLGNWVC[-33.98772]AAKFESNFN[+0.98402]TQATNRN.T		C9(Cys->Dha / -33.9877); N18(Deamidated / 0.984)	563.6	3	-1.22191	CRagged	2758.27
21171	22	40	R.GYSLGN[+0.98402]WVC[+170.14190]AAKFESNFNTQATNRNT.D		N6(Deamidated / 0.984); C9(QAT / 170.1419)	122	5	-4.54238	CRagged	3063.45
13260	22	40	R.[+43.00581]GYSLGNWVC[-33.98772]AAKFESNFNTQATNRNTDGSTDYGIL.Q		NTerm(Carbamyl / 43.0058); C9(Cys->Dha / -33.9877)	516.6	3	2.04577	CRagged	3822.75
13807	22	40	R.[+43.00581]GYSLGNWVC[-33.98772]AAKFESNFNTQATN[+0.98402]RNTDGSTDYGIL.Q		NTerm(Carbamyl / 43.0058); C9(Cys->Dha / -33.9877); N23(Deamidated / 0.984)	343.4	3	-0.000753072	CRagged	3823.74
30525	22	40	R.GYSLGN[+0.98402]WVC[-33.98772]AAKFESNFNTQATNRNTDGSTDYGIL.Q		N6(Deamidated / 0.984); C9(Cys->Dha / -33.9877)	570.5	3	0.00262136	CRagged	3780.73
13895	22	40	R.GYSLGN[+0.98402]WVC[-33.98772]AAKFESNFN[+0.98402]TQATNRNTDGSTDYGIL.Q		N6(Deamidated / 0.984); C9(Cys->Dha / -33.9877); N18(Deamidated / 0.984)	404.6	3	2.25555	CRagged	3781.71
13511	22	40	R.GYSLGN[+0.98402]WVC[-33.98772]AAKFESNFNTQATN[+0.98402]RNTDGSTDYGIL.Q		N6(Deamidated / 0.984); C9(Cys->Dha / -33.9877); N23(Deamidated / 0.984)	427.3	3	2.74074	CRagged	3781.71
30681	22	40	R.GYSLGN[+0.98402]WVC[-33.98772]AAKFESNFNTQATNRN[+0.98402]TDGSTDYGIL.Q		N6(Deamidated / 0.984); C9(Cys->Dha / -33.9877); N25(Deamidated / 0.984)	324.3	3	2.25555	CRagged	3781.71
28750	22	40	R.GYSLGNWVC[-33.98772]AAKFESNFNTQATNRNTDGSTDYGIL.Q		C9(Cys->Dha / -33.9877)	623.4	3	-1.82669	CRagged	3779.75
13503	22	40	R.GYSLGNWVC[-33.98772]AAK[+43.00581]FESNFNTQATNRNTDGSTDYGIL.Q		C9(Cys->Dha / -33.9877); K12(Carbamyl / 43.0058)	619.9	3	-2.69374	CRagged	3822.75
13585	22	40	R.GYSLGNWVC[-33.98772]AAK[+43.00581]FESNFNTQATN[+0.98402]RNTDGSTDYGIL.Q		C9(Cys->Dha / -33.9877); K12(Carbamyl / 43.0058); N23(Deamidated / 0.984)	625.2	3	1.98371	CRagged	3823.74
10566	22	40	R.GYSLGNWVC[-33.98772]AAKFESN[+0.98402]FNTQATNRNTDGSTDYGIL.Q		C9(Cys->Dha / -33.9877); N16(Deamidated / 0.984)	470.5	3	3.73793	CRagged	3780.73
29256	22	40	R.GYSLGNWVC[-33.98772]AAKFESNFN[+0.98402]TQATNRNTDGSTDYGIL.Q		C9(Cys->Dha / -33.9877); N18(Deamidated / 0.984)	484.5	3	1.0591	CRagged	3780.73
29285	22	40	R.GYSLGNWVC[-33.98772]AAKFESNFNTQ[+0.98402]ATNRNTDGSTDYGIL.Q		C9(Cys->Dha / -33.9877); Q20(Deamidated / 0.984)	536.7	3	1.61472	CRagged	3780.73
12132	22	40	R.GYSLGNWVC[-33.98772]AAKFESNFNTQATN[+0.98402]RNTDGSTDYGIL.Q		C9(Cys->Dha / -33.9877); N23(Deamidated / 0.984)	402.4	3	0.865423	CRagged	3780.73
13245	22	40	R.GYSLGNWVC[-33.98772]AAKFESNFNTQATNR[+43.00581]NTDGSTDYGIL.Q		C9(Cys->Dha / -33.9877); R24(Carbamyl / 43.0058)	361	3	-0.559381	CRagged	3822.75
29190	22	40	R.GYSLGNWVC[-33.98772]AAKFESNFNTQATNRN[+0.98402]TDGSTDYGIL.Q		C9(Cys->Dha / -33.9877); N25(Deamidated / 0.984)	517.9	3	1.28689	CRagged	3780.73
9384	22	40	R.GYSLGNWVC[+170.14190]AAKFESNFNTQATNRNTDGSTDYGIL.Q		C9(QAT / 170.1419)	124	4	-2.24907	CRagged	3983.87
12543	22	40	R.GYSLGNWVC[-33.98772]AAKFESNFNTQATNRNTDGSTDYGILQIN.S		C9(Cys->Dha / -33.9877)	375.4	3	-2.35262	CRagged	4134.93
15876	22	40	R.[+43.00581]GYSLGNWVC[-33.98772]AAKFESNFNTQATNRNTDGSTDYGILQINSR.W		NTerm(Carbamyl / 43.0058); C9(Cys->Dha / -33.9877)	543.1	3	-0.935676	SpeCifiC	4421.07
15195	22	40	R.GYSLGN[+0.98402]WVC[-33.98772]AAKFESNFNTQATNRNTDGSTDYGILQINSR.W		N6(Deamidated / 0.984); C9(Cys->Dha / -33.9877)	540.3	4	0.825183	SpeCifiC	4379.05
14512	22	40	R.GYSLGN[+0.98402]WVC[+170.14190]AAKFESNFNTQATNRNTDGSTDYGILQINSR.W		N6(Deamidated / 0.984); C9(QAT / 170.1419)	445.8	4	1.56002	SpeCifiC	4583.18
14668	22	40	R.GYSLGN[+0.98402]WVC[+170.14190]AAK[+43.00581]FESNFNTQATNRNTDGSTDYGILQINSR.W		N6(Deamidated / 0.984); C9(QAT / 170.1419); K12(Carbamyl / 43.0058)	618.7	4	3.4964	SpeCifiC	4626.18
31806	22	40	R.GYSLGNWVC[-33.98772]AAKFESNFNTQATNRNTDGSTDYGILQINSR.W		C9(Cys->Dha / -33.9877)	1267.5	4	-1.26886	SpeCifiC	4378.06
16041	22	40	R.GYSLGNWVC[-33.98772]AAK[+43.00581]FESNFNTQATN[+0.98402]RNTDGSTDYGILQINSR.W		C9(Cys->Dha / -33.9877); K12(Carbamyl / 43.0058); N23(Deamidated / 0.984)	476.9	3	4.63735	SpeCifiC	4422.05
15569	22	40	R.GYSLGNWVC[-33.98772]AAKFESNFN[+0.98402]TQATNRNTDGSTDYGILQINSR.W		C9(Cys->Dha / -33.9877); N18(Deamidated / 0.984)	612	4	1.39851	SpeCifiC	4379.05
14643	22	40	R.GYSLGNWVC[-33.98772]AAKFESNFNTQ[+0.98402]ATNRNTDGSTDYGILQINSR.W		C9(Cys->Dha / -33.9877); Q20(Deamidated / 0.984)	486.2	4	-0.708984	SpeCifiC	4379.05
14703	22	40	R.GYSLGNWVC[-33.98772]AAKFESNFNTQ[+0.98402]ATNRN[+0.98402]TDGSTDYGILQINSR.W		C9(Cys->Dha / -33.9877); Q20(Deamidated / 0.984); N25(Deamidated / 0.984)	447.6	4	3.46771	SpeCifiC	4380.03
15275	22	40	R.GYSLGNWVC[-33.98772]AAKFESNFNTQATN[+0.98402]RNTDGSTDYGILQINSR.W		C9(Cys->Dha / -33.9877); N23(Deamidated / 0.984)	622.6	3	1.99446	SpeCifiC	4379.05
15177	22	40	R.GYSLGNWVC[-33.98772]AAKFESNFNTQATNRN[+0.98402]TDGSTDYGILQINSR.W		C9(Cys->Dha / -33.9877); N25(Deamidated / 0.984)	442.9	4	1.4626	SpeCifiC	4379.05
15864	22	40	R.GYSLGNWVC[-33.98772]AAKFESNFNTQATNRNTDGSTDYGILQ[+0.98402]INSR.W		C9(Cys->Dha / -33.9877); Q36(Deamidated / 0.984)	170.4	4	-1.43712	SpeCifiC	4379.05
14559	22	40	R.GYSLGNWVC[+170.14190]AAKFESNFNTQATNRNTDGSTDYGILQINSR.W		C9(QAT / 170.1419)	555.4	4	-0.494173	SpeCifiC	4582.19
31440	22	40	R.GYSLGNWVC[+170.14190]AAK[+43.00581]FESNFNTQATNRNTDGSTDYGILQINSR.W		C9(QAT / 170.1419); K12(Carbamyl / 43.0058)	309.4	4	-0.683173	SpeCifiC	4625.2
14496	22	40	R.GYSLGNWVC[+170.14190]AAKFESNFNTQATN[+0.98402]RNTDGSTDYGILQINSR.W		C9(QAT / 170.1419); N23(Deamidated / 0.984)	250.3	5	-2.67474	SpeCifiC	4583.18
14870	23	41	G.[+43.00581]YSLGN[+0.98402]WVCAAKFESNFNTQATNRNTDGSTDYGILQINSR.W		NTerm(Carbamyl / 43.0058); N5(Deamidated / 0.984)	249.6	4	5.59185	NRagged	4399.02
18804	24	42	Y.[+43.00581]SLGNWVC[+170.14190]AAK.F		NTerm(Carbamyl / 43.0058); C7(QAT / 170.1419)	331.9	2	-2.7439	NRagged	1260.66
18913	24	42	Y.SLGN[+0.98402]WVC[+170.14190]AAK.F		N4(Deamidated / 0.984); C7(QAT / 170.1419)	280.4	2	-2.52833	NRagged	1218.64
18423	24	42	Y.SLGNWVC[+162.05282]AAK.F		C7(Hex / 162.0528)	407.9	2	-5.66278	NRagged	1209.57
18183	24	42	Y.SLGNWVC[+170.14190]AAK.F		C7(QAT / 170.1419)	404.3	2	-4.82467	NRagged	1217.66
22401	24	42	Y.SLGNWVC[-33.98772]AAKFESNFNTQATNR.N		C7(Cys->Dha / -33.9877)	499.4	3	-2.49078	NRagged	2423.16
19855	25	43	S.[+43.00581]LGN[+0.98402]WVCAAK[+43.00581]FESNFN[+0.98402]TQATNR.N		NTerm(Carbamyl / 43.0058); N3(Deamidated / 0.984); K9(Carbamyl / 43.0058); N15(Deamidated / 0.984)	172.7	4	-0.504017	NRagged	2458.1
30834	34	52	K.FESNFNTQATN[+0.98402]RNTDGSTDYGILQINSRWWC[+170.14190]NDGR.T		N11(Deamidated / 0.984); C31(QAT / 170.1419)	572	5	-0.69958	SpeCifiC	4250.95
14406	34	52	K.FESNFNTQATNRN[+0.98402]TDGSTDYGILQ[+0.98402]INSRWWC[+170.14190]NDGR.T		N13(Deamidated / 0.984); Q24(Deamidated / 0.984); C31(QAT / 170.1419)	286.9	4	0.167983	SpeCifiC	4251.93
14326	34	52	K.FESNFNTQATNRN[+0.98402]TDGSTDYGILQIN[+0.98402]SRWWC[+170.14190]NDGR.T		N13(Deamidated / 0.984); N26(Deamidated / 0.984); C31(QAT / 170.1419)	205.5	5	-0.156836	SpeCifiC	4251.93
31070	34	52	K.FESNFNTQATNRNTDGSTDYGILQ[+0.98402]INSRWWC[+170.14190]NDGR.T		Q24(Deamidated / 0.984); C31(QAT / 170.1419)	552.8	5	-4.70513	SpeCifiC	4250.95
30914	34	52	K.FESNFNTQATNRNTDGSTDYGILQIN[+0.98402]SRWWC[+170.14190]NDGR.T		N26(Deamidated / 0.984); C31(QAT / 170.1419)	618.8	5	-2.42869	SpeCifiC	4250.95
14206	34	52	K.FESNFNTQATNRNTDGSTDYGILQIN[+0.98402]SRWWC[+170.14190]N[+0.98402]DGR.T		N26(Deamidated / 0.984); C31(QAT / 170.1419); N32(Deamidated / 0.984)	232.2	5	2.10177	SpeCifiC	4251.93
27303	34	52	K.FESNFNTQATNRNTDGSTDYGILQINSRWWC[-33.98772]NDGR.T		C31(Cys->Dha / -33.9877)	639.9	4	-2.22637	SpeCifiC	4045.83
31251	34	52	K.FESNFNTQATNRNTDGSTDYGILQINSRWWC[+162.05282]NDGR.T		C31(Hex / 162.0528)	695.1	4	-2.87122	SpeCifiC	4241.87
30714	34	52	K.FESNFNTQATNRNTDGSTDYGILQINSRWWC[+170.14190]NDGR.T		C31(QAT / 170.1419)	568	5	-4.60295	SpeCifiC	4249.96
31150	34	52	K.FESNFNTQATNRNTDGSTDYGILQINSRWWC[+170.14190]N[+0.98402]DGR.T		C31(QAT / 170.1419); N32(Deamidated / 0.984)	273.5	4	-4.38024	SpeCifiC	4250.95
31308	34	52	K.FESNFN[+0.98402]TQATNRNTDGSTDYGILQINSRWWC[+162.05282]NDGR.T		N6(Deamidated / 0.984); C31(Hex / 162.0528)	557.1	4	-1.37558	SpeCifiC	4242.86
30794	34	52	K.FESNFN[+0.98402]TQATNRNTDGSTDYGILQINSRWWC[+170.14190]NDGR.T		N6(Deamidated / 0.984); C31(QAT / 170.1419)	568.8	5	-0.0536243	SpeCifiC	4250.95
9663	34	52	K.FESNFNTQ[+0.98402]ATNRNTDGSTDYGILQINSRWWC[-33.98772]NDGR.T		Q8(Deamidated / 0.984); C31(Cys->Dha / -33.9877)	372	4	2.53601	SpeCifiC	4046.82
9467	34	52	K.FESNFNTQ[+0.98402]ATNRNTDGSTDYGILQINSRWWC[-33.98772]N[+0.98402]DGR.T		Q8(Deamidated / 0.984); C31(Cys->Dha / -33.9877); N32(Deamidated / 0.984)	437.5	4	4.09647	SpeCifiC	4047.8
21241	40	58	N.TQATNRNTDGSTDYGILQ[+0.98402]INSRWWC[+170.14190]NDGR.T		Q18(Deamidated / 0.984); C25(QAT / 170.1419)	286	5	-1.3083	NRagged	3512.65
23308	42	60	Q.ATNRNTDGSTDYGILQINSRWWC[-33.98772]NDGR.T		C23(Cys->Dha / -33.9877)	196.6	4	-3.66873	NRagged	3078.43
22244	46	64	R.NTDGSTDYGILQ[+0.98402]INSRWWC[+170.14190]NDGR.T		Q12(Deamidated / 0.984); C19(QAT / 170.1419)	379.6	4	-1.56341	SpeCifiC	2841.31
22562	46	64	R.NTDGSTDYGILQIN[+0.98402]SRWWC[+170.14190]NDGR.T		N14(Deamidated / 0.984); C19(QAT / 170.1419)	457.8	4	-0.962148	SpeCifiC	2841.31
23823	46	64	R.NTDGSTDYGILQINSRWWC[-33.98772]NDGR.T		C19(Cys->Dha / -33.9877)	751.6	3	-5.39507	SpeCifiC	2636.2
22927	46	64	R.NTDGSTDYGILQINSRWWC[+162.05282]NDGR.T		C19(Hex / 162.0528)	858.2	3	-3.44229	SpeCifiC	2832.24
23206	46	64	R.NTDGSTDYGILQINSRWWC[+162.05282]N[+0.98402]DGR.T		C19(Hex / 162.0528); N20(Deamidated / 0.984)	614	3	-1.38567	SpeCifiC	2833.22
22001	46	64	R.NTDGSTDYGILQINSRWWC[+170.14190]NDGR.T		C19(QAT / 170.1419)	386.7	3	-2.62662	SpeCifiC	2840.33
22132	46	64	R.NTDGSTDYGILQINSRWWC[+170.14190]N[+0.98402]DGR.T		C19(QAT / 170.1419); N20(Deamidated / 0.984)	417	3	-0.94825	SpeCifiC	2841.31
22286	47	65	N.TDGSTDYGILQ[+0.98402]INSRWWC[+170.14190]NDGR.T		Q11(Deamidated / 0.984); C18(QAT / 170.1419)	428.2	4	-1.59542	NRagged	2727.27
22692	47	65	N.TDGSTDYGILQIN[+0.98402]SRWWC[+170.14190]NDGR.T		N13(Deamidated / 0.984); C18(QAT / 170.1419)	485.1	4	-0.490552	NRagged	2727.27
22952	47	65	N.TDGSTDYGILQINSRWWC[+162.05282]NDGR.T		C18(Hex / 162.0528)	718.4	3	-3.37199	NRagged	2718.2
22079	47	65	N.TDGSTDYGILQINSRWWC[+170.14190]NDGR.T		C18(QAT / 170.1419)	405.1	4	-4.79949	NRagged	2726.29
22549	47	65	N.TDGSTDYGILQINSRWWC[+170.14190]N[+0.98402]DGR.T		C18(QAT / 170.1419); N19(Deamidated / 0.984)	443.2	4	-1.94382	NRagged	2727.27
18931	57	75	L.Q[-17.02655]IN[+0.98402]SRWWC[+162.05282]NDGR.T		Q1(Gln->pyro-Glu / -17.0265); N3(Deamidated / 0.984); C8(Hex / 162.0528)	383.6	2	-2.79062	NRagged	1679.7
18789	57	75	L.Q[-17.02655]INSRWWC[+162.05282]NDGR.T		Q1(Gln->pyro-Glu / -17.0265); C8(Hex / 162.0528)	467.1	2	-3.96399	NRagged	1678.72
18507	57	75	L.Q[-17.02655]INSRWWC[+170.14190]NDGR.T		Q1(Gln->pyro-Glu / -17.0265); C8(QAT / 170.1419)	151.5	3	-5.19479	NRagged	1686.8
18618	57	75	L.Q[-17.02655]INSRWWC[+170.14190]N[+0.98402]DGR.T		Q1(Gln->pyro-Glu / -17.0265); C8(QAT / 170.1419); N9(Deamidated / 0.984)	172.3	3	-4.16241	NRagged	1687.79
18558	57	75	L.QIN[+0.98402]SRWWC[-33.98772]NDGR.T		N3(Deamidated / 0.984); C8(Cys->Dha / -33.9877)	309.6	3	-3.68163	NRagged	1500.69
18784	57	75	L.QIN[+0.98402]SRWWC[-33.98772]N[+0.98402]DGR.T		N3(Deamidated / 0.984); C8(Cys->Dha / -33.9877); N9(Deamidated / 0.984)	254	3	0.333871	NRagged	1501.67
1522	57	75	L.QIN[+0.98402]SRWWC[+162.05282]NDGR.T		N3(Deamidated / 0.984); C8(Hex / 162.0528)	370.1	2	-4.20214	NRagged	1696.73
18385	57	75	L.QIN[+0.98402]SRWWC[+162.05282]N[+0.98402]DGR.T		N3(Deamidated / 0.984); C8(Hex / 162.0528); N9(Deamidated / 0.984)	289.4	3	-3.1476	NRagged	1697.71
18003	57	75	L.QIN[+0.98402]SRWWC[+170.14190]NDGR.T		N3(Deamidated / 0.984); C8(QAT / 170.1419)	157.4	4	-4.04533	NRagged	1704.82
18349	57	75	L.QINSRWWC[-33.98772]NDGR.T		C8(Cys->Dha / -33.9877)	355.9	3	-3.923	NRagged	1499.7
1896	57	75	L.QINSRWWC[-33.98772]N[+0.98402]DGR.T		C8(Cys->Dha / -33.9877); N9(Deamidated / 0.984)	236.8	3	-5.69351	NRagged	1500.69
18107	57	75	L.QINSRWWC[+162.05282]NDGR.T		C8(Hex / 162.0528)	553.4	2	-4.41396	NRagged	1695.74
18242	57	75	L.QINSRWWC[+162.05282]N[+0.98402]DGR.T		C8(Hex / 162.0528); N9(Deamidated / 0.984)	396.6	2	-4.20214	NRagged	1696.73
17988	57	75	L.QINSRWWC[+170.14190]N[+0.98402]DGR.T		C8(QAT / 170.1419); N9(Deamidated / 0.984)	195.1	3	-5.09681	NRagged	1704.82
17663	58	76	Q.[+43.00581]IN[+0.98402]SRWWCNDGR.T		NTerm(Carbamyl / 43.0058); N2(Deamidated / 0.984)	116.9	2	-4.88909	NRagged	1449.62
17812	58	76	Q.[+43.00581]INSRWWCN[+0.98402]DGR.T		NTerm(Carbamyl / 43.0058); N8(Deamidated / 0.984)	101.4	2	-5.7889	NRagged	1449.62
17365	59	77	I.[+43.00581]N[+0.98402]SRWWC[-33.98772]NDGR.T		NTerm(Carbamyl / 43.0058); N1(Deamidated / 0.984); C6(Cys->Dha / -33.9877)	61.5	2	-4.21286	NRagged	1302.55
18708	60	78	N.[+43.00581]SRWWC[-33.98772]NDGR.T		NTerm(Carbamyl / 43.0058); C5(Cys->Dha / -33.9877)	324.6	2	-5.2451	NRagged	1187.52
18359	60	78	N.SRWWC[-33.98772]NDGR.T		C5(Cys->Dha / -33.9877)	444.9	2	-4.45718	NRagged	1144.52
18421	60	78	N.SRWWC[-33.98772]N[+0.98402]DGR.T		C5(Cys->Dha / -33.9877); N6(Deamidated / 0.984)	235	3	-4.65416	NRagged	1145.5
17007	62	80	R.WWC[-33.98772]NDGR.T		C3(Cys->Dha / -33.9877)	260.7	2	-4.25358	SpeCifiC	901.383
17910	62	80	R.WWC[+162.05282]NDGR.T		C3(Hex / 162.0528)	260	2	-4.83272	SpeCifiC	1097.42
18333	62	80	R.WWC[+162.05282]N[+0.98402]DGR.T		C3(Hex / 162.0528); N4(Deamidated / 0.984)	262.1	2	-4.72814	SpeCifiC	1098.41
17728	62	80	R.WWC[+170.14190]NDGR.T		C3(QAT / 170.1419)	202	2	-5.90309	SpeCifiC	1105.51
17898	62	80	R.WWC[+170.14190]N[+0.98402]DGR.T		C3(QAT / 170.1419); N4(Deamidated / 0.984)	192.2	2	0.374038	SpeCifiC	1106.5
17806	62	80	R.WWC[-33.98772]NDGRTPGSR.N		C3(Cys->Dha / -33.9877)	493.1	2	-3.69481	SpeCifiC	1399.64
1058	62	80	R.WWC[+162.05282]NDGRTPGSR.N		C3(Hex / 162.0528)	392.3	2	-0.581595	SpeCifiC	1595.68
17578	62	80	R.WWC[+170.14190]NDGRTPGSR.N		C3(QAT / 170.1419)	267.5	3	-5.11026	SpeCifiC	1603.77
17748	62	80	R.WWC[+170.14190]N[+0.98402]DGRTPGSR.N		C3(QAT / 170.1419); N4(Deamidated / 0.984)	302.6	3	-1.76473	SpeCifiC	1604.75
5912	62	80	R.[+43.00581]WWC[+170.14190]NDGRTPGSRNLCNIPCSALLSSD.I		NTerm(Carbamyl / 43.0058); C3(QAT / 170.1419)	58.7	4	-2.74768	CRagged	3077.43
16982	63	81	W.WC[+170.14190]NDGR.T		C2(QAT / 170.1419)	62	2	-4.08511	NRagged	919.433
286	63	81	W.WC[+170.14190]N[+0.98402]DGR.T		C2(QAT / 170.1419); N3(Deamidated / 0.984)	130.1	2	-5.71209	NRagged	920.417
630	69	87	R.TPGSRN[+0.98402]LC[+162.05282]N.I		N6(Deamidated / 0.984); C8(Hex / 162.0528)	161.6	2	-3.68398	CRagged	1123.48
623	69	87	R.TPGSRNLC[+162.05282]N.I		C8(Hex / 162.0528)	151.7	2	-4.30543	CRagged	1122.5
1059	69	87	R.TPGSRNLC[+162.05282]NIP.C		C8(Hex / 162.0528)	162.2	2	-2.48479	CRagged	1332.63
20975	69	87	R.TPGSRNLC[+170.14190]NIPC[+162.05282]SALLSSDITASVN.C		C8(QAT / 170.1419); C12(Hex / 162.0528)	86.6	3	-1.19394	CRagged	2864.43
20168	69	87	R.TPGSRN[+0.98402]LC[+162.05282]NIPC[+170.14190]SALLSSDITASVNC[+170.14190]AK.K		N6(Deamidated / 0.984); C8(Hex / 162.0528); C12(QAT / 170.1419); C26(QAT / 170.1419)	0.5	5	-0.992742	SpeCifiC	3337.69
20180	69	87	R.TPGSRNLC[+162.05282]NIPC[+170.14190]SALLSSDITASVN[+0.98402]C[+162.05282]AK.K		C8(Hex / 162.0528); C12(QAT / 170.1419); N25(Deamidated / 0.984); C26(Hex / 162.0528)	338.3	4	-0.805495	SpeCifiC	3329.6
20178	69	87	R.TPGSRNLC[+162.05282]NIPC[+170.14190]SALLSSDITASVNC[+170.14190]AK.K		C8(Hex / 162.0528); C12(QAT / 170.1419); C26(QAT / 170.1419)	43.2	5	-5.00681	SpeCifiC	3336.71
20050	69	87	R.TPGSRNLC[+170.14190]NIPC[+162.05282]SALLSSDITASVNC[+170.14190]AK.K		C8(QAT / 170.1419); C12(Hex / 162.0528); C26(QAT / 170.1419)	141.5	5	-5.95572	SpeCifiC	3336.71
3939	74	92	R.NLC[+162.05282]NIPC[+170.14190]SALLSSDITASVNC[+162.05282]AK.K		C3(Hex / 162.0528); C7(QAT / 170.1419); C21(Hex / 162.0528)	422.2	3	-5.21116	SpeCifiC	2830.36
20429	74	92	R.NLC[+170.14190]N[+0.98402]IPC[+162.05282]SALLSSDITASVNC[+170.14190]AK.K		C3(QAT / 170.1419); N4(Deamidated / 0.984); C7(Hex / 162.0528); C21(QAT / 170.1419)	445	4	2.11214	SpeCifiC	2839.44
3591	74	92	R.NLC[+170.14190]NIPC[+162.05282]SALLSSDITASVN[+0.98402]C[+170.14190]AK.K		C3(QAT / 170.1419); C7(Hex / 162.0528); N20(Deamidated / 0.984); C21(QAT / 170.1419)	255.2	4	0.174231	SpeCifiC	2839.44
3595	74	92	R.NLC[+170.14190]NIPC[+170.14190]SALLSSDITASVN[+0.98402]C[+162.05282]AK.K		C3(QAT / 170.1419); C7(QAT / 170.1419); N20(Deamidated / 0.984); C21(Hex / 162.0528)	20.5	4	0.917997	SpeCifiC	2839.44
20146	74	92	R.NLC[+170.14190]NIPC[+170.14190]SALLSSDITASVNC[+170.14190]AK.K		C3(QAT / 170.1419); C7(QAT / 170.1419); C21(QAT / 170.1419)	595.2	5	-5.26315	SpeCifiC	2846.54
3708	74	92	R.NLC[+170.14190]N[+0.98402]IPC[+162.05282]SALLSSDITASVNC[-33.98772]AKK.I		C3(QAT / 170.1419); N4(Deamidated / 0.984); C7(Hex / 162.0528); C21(Cys->Dha / -33.9877)	66.9	4	-0.376228	SpeCifiC	2763.4
20905	74	92	R.NLC[+170.14190]NIPC[-33.98772]SALLSSDITASVN[+0.98402]C[+162.05282]AKK.I		C3(QAT / 170.1419); C7(Cys->Dha / -33.9877); N20(Deamidated / 0.984); C21(Hex / 162.0528)	39.2	4	-0.62938	SpeCifiC	2763.4
20377	74	92	R.NLC[+170.14190]NIPC[+162.05282]SALLSSDITASVN[+0.98402]C[-33.98772]AKK.I		C3(QAT / 170.1419); C7(Hex / 162.0528); N20(Deamidated / 0.984); C21(Cys->Dha / -33.9877)	18.5	4	-0.376228	SpeCifiC	2763.4
12814	74	92	R.[+43.00581]NLCNIPC[-33.98772]SALLSSDITASVNCAK[+43.00581]K[+43.00581]IVSDGNGMNAWVAWR.N		NTerm(Carbamyl / 43.0058); C7(Cys->Dha / -33.9877); K23(Carbamyl / 43.0058); K24(Carbamyl / 43.0058)	325.8	3	-0.89206	SpeCifiC	4216.03
12498	74	92	R.N[+0.98402]LC[-33.98772]NIPC[-33.98772]SALLSSDITASVNC[+162.05282]AKKIVSDGNGMNAWVAWR.N		N1(Deamidated / 0.984); C3(Cys->Dha / -33.9877); C7(Cys->Dha / -33.9877); C21(Hex / 162.0528)	268.6	4	-2.65895	SpeCifiC	4216.06
16250	74	92	R.N[+0.98402]LC[-33.98772]NIPC[-33.98772]SALLSSDITASVNC[+170.14190]AKKIVSDGNGMNAWVAWR.N		N1(Deamidated / 0.984); C3(Cys->Dha / -33.9877); C7(Cys->Dha / -33.9877); C21(QAT / 170.1419)	199.4	4	-3.28762	SpeCifiC	4224.15
13527	74	92	R.N[+0.98402]LC[-33.98772]NIPC[+170.14190]SALLSSDITASVNC[-33.98772]AKKIVSDGNGMNAWVAWR.N		N1(Deamidated / 0.984); C3(Cys->Dha / -33.9877); C7(QAT / 170.1419); C21(Cys->Dha / -33.9877)	243.8	4	-3.8175	SpeCifiC	4224.15
13109	74	92	R.NLC[-33.98772]N[+0.98402]IPC[-33.98772]SALLSSDITASVNC[+162.05282]AKKIVSDGNGMNAWVAWR.N		C3(Cys->Dha / -33.9877); N4(Deamidated / 0.984); C7(Cys->Dha / -33.9877); C21(Hex / 162.0528)	327.2	3	-2.50179	SpeCifiC	4216.06
33467	74	92	R.NLC[-33.98772]N[+0.98402]IPC[+170.14190]SALLSSDITASVNC[-33.98772]AKKIVSDGNGMNAWVAWR.N		C3(Cys->Dha / -33.9877); N4(Deamidated / 0.984); C7(QAT / 170.1419); C21(Cys->Dha / -33.9877)	24.1	5	-3.87271	SpeCifiC	4224.15
33304	74	92	R.NLC[-33.98772]NIPC[-33.98772]SALLSSDITASVN[+0.98402]C[+170.14190]AKKIVSDGNGMNAWVAWR.N		C3(Cys->Dha / -33.9877); C7(Cys->Dha / -33.9877); N20(Deamidated / 0.984); C21(QAT / 170.1419)	62.5	5	-4.23041	SpeCifiC	4224.15
12237	74	92	R.NLC[-33.98772]NIPC[-33.98772]SALLSSDITASVNC[+162.05282]AKKIVSDGN[+0.98402]GMNAWVAWR.N		C3(Cys->Dha / -33.9877); C7(Cys->Dha / -33.9877); C21(Hex / 162.0528); N30(Deamidated / 0.984)	379.2	4	-2.40885	SpeCifiC	4216.06
15820	74	92	R.NLC[-33.98772]NIPC[-33.98772]SALLSSDITASVNC[+170.14190]AKKIVSDGN[+0.98402]GMNAWVAWR.N		C3(Cys->Dha / -33.9877); C7(Cys->Dha / -33.9877); C21(QAT / 170.1419); N30(Deamidated / 0.984)	427.6	4	-3.25064	SpeCifiC	4224.15
29140	74	92	R.NLC[-33.98772]NIPC[+162.05282]SALLSSDITASVN[+0.98402]C[-33.98772]AKKIVSDGNGMNAWVAWR.N		C3(Cys->Dha / -33.9877); C7(Hex / 162.0528); N20(Deamidated / 0.984); C21(Cys->Dha / -33.9877)	375.9	4	-4.9685	SpeCifiC	4216.06
28912	74	92	R.NLC[-33.98772]NIPC[+162.05282]SALLSSDITASVNC[-33.98772]AKKIVSDGN[+0.98402]GMNAWVAWR.N		C3(Cys->Dha / -33.9877); C7(Hex / 162.0528); C21(Cys->Dha / -33.9877); N30(Deamidated / 0.984)	306.5	4	-1.66804	SpeCifiC	4216.06
10799	74	92	R.NLC[-33.98772]NIPC[+170.14190]SALLSSDITASVN[+0.98402]C[-33.98772]AKKIVSDGNGMNAWVAWR.N		C3(Cys->Dha / -33.9877); C7(QAT / 170.1419); N20(Deamidated / 0.984); C21(Cys->Dha / -33.9877)	304.7	4	-5.23373	SpeCifiC	4224.15
15666	74	92	R.NLC[-33.98772]NIPC[+170.14190]SALLSSDITASVNC[-33.98772]AKKIVSDGN[+0.98402]GMNAWVAWR.N		C3(Cys->Dha / -33.9877); C7(QAT / 170.1419); C21(Cys->Dha / -33.9877); N30(Deamidated / 0.984)	389.2	4	-1.40776	SpeCifiC	4224.15
12980	74	92	R.NLC[+162.05282]NIPC[-33.98772]SALLSSDITASVN[+0.98402]C[-33.98772]AKKIVSDGNGMNAWVAWR.N		C3(Hex / 162.0528); C7(Cys->Dha / -33.9877); N20(Deamidated / 0.984); C21(Cys->Dha / -33.9877)	385.3	3	-0.429735	SpeCifiC	4216.06
30549	74	92	R.NLC[+162.05282]NIPC[-33.98772]SALLSSDITASVNC[-33.98772]AKKIVSDGN[+0.98402]GMNAWVAWR.N		C3(Hex / 162.0528); C7(Cys->Dha / -33.9877); C21(Cys->Dha / -33.9877); N30(Deamidated / 0.984)	420	4	-4.76917	SpeCifiC	4216.06
32931	74	92	R.NLC[+170.14190]NIPC[-33.98772]SALLSSDITASVN[+0.98402]C[-33.98772]AKKIVSDGNGMNAWVAWR.N		C3(QAT / 170.1419); C7(Cys->Dha / -33.9877); N20(Deamidated / 0.984); C21(Cys->Dha / -33.9877)	105.6	5	-3.20901	SpeCifiC	4224.15
33051	74	92	R.NLC[+170.14190]NIPC[-33.98772]SALLSSDITASVNC[-33.98772]AKKIVSDGN[+0.98402]GMNAWVAWR.N		C3(QAT / 170.1419); C7(Cys->Dha / -33.9877); C21(Cys->Dha / -33.9877); N30(Deamidated / 0.984)	359.5	4	-3.94403	SpeCifiC	4224.15
27764	74	92	R.NLC[+170.14190]NIPC[-33.98772]SALLSSDITASVNC[-33.98772]AKKIVSDGNGMN[+0.98402]AWVAWR.N		C3(QAT / 170.1419); C7(Cys->Dha / -33.9877); C21(Cys->Dha / -33.9877); N33(Deamidated / 0.984)	51.4	5	-2.88267	SpeCifiC	4224.15
31939	74	92	R.NLC[+170.14190]NIPC[+162.05282]SALLSSDITASVNC[-33.98772]AKKIVSDGN[+0.98402]GMNAWVAWR.N		C3(QAT / 170.1419); C7(Hex / 162.0528); C21(Cys->Dha / -33.9877); N30(Deamidated / 0.984)	165.9	5	-5.78969	SpeCifiC	4420.19
15066	74	92	R.NLC[+170.14190]NIPC[+162.05282]SALLSSDITASVNC[-33.98772]AKKIVSDGNGMN[+0.98402]AWVAWR.N		C3(QAT / 170.1419); C7(Hex / 162.0528); C21(Cys->Dha / -33.9877); N33(Deamidated / 0.984)	148.5	5	-5.78969	SpeCifiC	4420.19
16003	75	93	N.[+43.00581]LC[+47.98474]NIPC[+170.14190]SALLSSDITASVNCAKKIVSDGNGMNAWVAWR.N		NTerm(Carbamyl / 43.0058); C2(Trioxidation / 47.9847); C6(QAT / 170.1419)	284.8	4	3.47722	NRagged	4268.08
16595	76	94	L.C[+170.14190]NIPC[+170.14190]SALLSSDITASVNCAKKIVSDGNGM[+31.98983]NAWVAWR.N		C1(QAT / 170.1419); C5(QAT / 170.1419); M30(Dioxidation / 31.9898)	155.6	4	-0.796758	NRagged	4266.14
1746	81	99	C.SALLSSDITASVN[+0.98402]C[+170.14190]AK.K		N13(Deamidated / 0.984); C14(QAT / 170.1419)	231.7	3	-2.44802	NRagged	1749.92
723	85	103	L.SSDITASVNC[+170.14190]AK.K		C10(QAT / 170.1419)	275.1	2	-5.27089	NRagged	1364.7
819	86	104	S.[+43.00581]SDITASVNC[+170.14190]AK.K		NTerm(Carbamyl / 43.0058); C9(QAT / 170.1419)	224.2	2	-4.31035	NRagged	1320.67
757	86	104	S.SDITASVN[+0.98402]C[+162.05282]AK.K		N8(Deamidated / 0.984); C9(Hex / 162.0528)	399.6	2	-3.82259	NRagged	1270.56
17412	86	104	S.SDITASVNC[+170.14190]AK.K		C9(QAT / 170.1419)	479.3	3	-4.51645	NRagged	1277.66
16995	90	108	T.[+43.00581]ASVNC[+170.14190]AK.K		NTerm(Carbamyl / 43.0058); C5(QAT / 170.1419)	28.7	2	-3.71887	NRagged	904.48
18665	113	131	R.[+43.00581]N[+0.98402]RC[+162.05282]KGTDVQAWIR.G		NTerm(Carbamyl / 43.0058); N1(Deamidated / 0.984); C3(Hex / 162.0528)	195.1	3	-4.21766	SpeCifiC	1751.83
19906	113	131	R.[+43.00581]N[+0.98402]RC[+170.14190]KGTDVQAWIR.G		NTerm(Carbamyl / 43.0058); N1(Deamidated / 0.984); C3(QAT / 170.1419)	267.7	3	-4.85777	SpeCifiC	1759.92
18398	113	131	R.[+43.00581]NRC[+162.05282]KGTDVQAWIR.G		NTerm(Carbamyl / 43.0058); C3(Hex / 162.0528)	255.8	3	-5.99019	SpeCifiC	1750.84
18240	113	131	R.N[+0.98402]RC[+162.05282]KGTDVQAWIR.G		N1(Deamidated / 0.984); C3(Hex / 162.0528)	651.1	2	-4.92365	SpeCifiC	1708.82
17977	113	131	R.N[+0.98402]RC[+170.14190]KGTDVQAWIR.G		N1(Deamidated / 0.984); C3(QAT / 170.1419)	334.7	3	-5.33229	SpeCifiC	1716.91
17972	113	131	R.NRC[+162.05282]KGTDVQAWIR.G		C3(Hex / 162.0528)	651.8	2	-4.77722	SpeCifiC	1707.84
17794	113	131	R.NRC[+170.14190]KGTDVQAWIR.G		C3(QAT / 170.1419)	300	3	-5.38443	SpeCifiC	1715.93
1026	115	133	R.C[+170.14190]KGTDVQAW.I		C1(QAT / 170.1419)	197.1	2	-5.19575	CRagged	1176.6
647	115	133	R.CKGTDVQAW[+31.98983]I.R		W9(Dioxidation / 31.9898)	20	2	-3.20381	CRagged	1151.53
18771	115	133	R.[+43.00581]C[+162.05282]KGTDVQAWIR.G		NTerm(Carbamyl / 43.0058); C1(Hex / 162.0528)	354.5	2	-2.59078	SpeCifiC	1480.7
18434	115	133	R.[+43.00581]C[+170.14190]KGTDVQAWIR.G		NTerm(Carbamyl / 43.0058); C1(QAT / 170.1419)	478.4	3	-5.70725	SpeCifiC	1488.79
18335	115	133	R.C[+162.05282]KGTDVQAWIR.G		C1(Hex / 162.0528)	388.6	2	-4.10461	SpeCifiC	1437.69
2019	115	133	R.C[+162.05282]K[+43.00581]GTDVQAWIR.G		C1(Hex / 162.0528); K2(Carbamyl / 43.0058)	299.5	2	-2.59078	SpeCifiC	1480.7
18014	115	133	R.C[+170.14190]KGTDVQAWIR.G		C1(QAT / 170.1419)	448.5	3	-5.27451	SpeCifiC	1445.78
18132	117	135	K.GTDVQAWIRGC[+170.14190]R.L		C11(QAT / 170.1419)	457.3	3	-5.2149	SpeCifiC	1530.81
19015	117	135	K.GTDVQAWIRGC[-33.98772]RL.-		C11(Cys->Dha / -33.9877)	536.9	3	-2.16031	SpeCifiC	1439.76
18834	117	135	K.GTDVQAWIRGC[+162.05282]RL.-		C11(Hex / 162.0528)	382.2	3	-2.97573	SpeCifiC	1635.8
18594	117	135	K.GTDVQAWIRGC[+170.14190]RL.-		C11(QAT / 170.1419)	265.2	3	-3.88126	SpeCifiC	1643.89
627	120	138	D.[+43.00581]VQAWIRGCR.L		NTerm(Carbamyl / 43.0058)	32.9	3	0.0867517	NRagged	1130.58
16775	121	139	V.Q[-17.02655]AWIRGC[+47.98474]R.L		Q1(Gln->pyro-Glu / -17.0265); C7(Trioxidation / 47.9847)	78.1	2	-1.24862	NRagged	1019.46
113	123	141	A.[+43.00581]WIR[+43.00581]GC[+47.98474]R.L		NTerm(Carbamyl / 43.0058); R3(Carbamyl / 43.0058); C5(Trioxidation / 47.9847)	13.2	2	-1.03563	NRagged	923.403

## Sheet: S-Qat peps
			Model D CID/HCD
a color code of modifications at Cys positions
S-Qat			S-Qat : C[+170]
Dha			Dha: C[-34]
S-Glc			S-Glc: C[+162]
C			C: free -SH group
trioxid. C			trioxid. C: C[+48]
PID	N-term.	N-term position in pre-protein	SequenCe	C pos. in P00698	Mods (variable)	SCore	z	ppm err.	Cleavage	CalC.M
18695	1	19	G.[+43.00581]K[+43.00581]VFGRC[+170.14190]ELAAAMK.R	6	NTerm(Carbamyl / 43.0058); K1(Carbamyl / 43.0058); C6(QAT / 170.1419)	239.2	3	-4.9825	NRagged	1678.9
18175	1	19	G.[+43.00581]KVFGRC[+170.14190]ELAAAMK.R	6	NTerm(Carbamyl / 43.0058); C6(QAT / 170.1419)	213.3	3	-5.0921	NRagged	1635.9
17632	1	19	G.KVFGRC[+170.14190]ELAAAMK.R	6	C6(QAT / 170.1419)	246.3	3	-5.83495	NRagged	1592.89
18432	2	20	K.[+43.00581]VFGR[+43.00581]C[+170.14190]ELAAAMK.R	6	NTerm(Carbamyl / 43.0058); R4(Carbamyl / 43.0058); C5(QAT / 170.1419)	305.9	2	-0.640817	SpeCifiC	1550.81
17940	2	20	K.VFGRC[+170.14190]ELAAAMK.R	6	C5(QAT / 170.1419)	227.3	4	-4.49543	SpeCifiC	1464.79
18053	2	20	K.VFGRC[+170.14190]ELAAAMK[+43.00581]R.H	6	C5(QAT / 170.1419); K12(Carbamyl / 43.0058)	270.7	4	-3.7987	SpeCifiC	1663.9
1251	3	21	V.FGRC[+170.14190]ELAAAMK.R	6	C4(QAT / 170.1419)	83.7	3	-4.51506	NRagged	1365.73
145	6	24	R.C[+170.14190]ELAAA.M	6	C1(QAT / 170.1419)	273.5	2	-5.74631	CRagged	746.4
16858	6	24	R.C[+170.14190]ELAAAMK.R	6	C1(QAT / 170.1419)	429.7	3	-4.85301	SpeCifiC	1005.54
16683	6	24	R.C[+170.14190]ELAAAM[+15.99492]K.R	6	C1(QAT / 170.1419); M7(Oxidation / 15.9949)	270	2	-2.99236	SpeCifiC	1021.53
17558	6	24	R.[+43.00581]C[+170.14190]ELAAAMKR.H	6	NTerm(Carbamyl / 43.0058); C1(QAT / 170.1419)	171.4	2	-5.61568	SpeCifiC	1204.64
17393	6	24	R.C[+170.14190]ELAAAMKR.H	6	C1(QAT / 170.1419)	649.3	3	-5.88357	SpeCifiC	1161.64
17274	6	24	R.C[+170.14190]ELAAAM[+15.99492]KR.H	6	C1(QAT / 170.1419); M7(Oxidation / 15.9949)	550.5	3	-2.32993	SpeCifiC	1177.63
17553	6	24	R.C[+170.14190]ELAAAMK[+43.00581]R.H	6	C1(QAT / 170.1419); K8(Carbamyl / 43.0058)	479.9	3	-5.35369	SpeCifiC	1204.64
19656	6	24	R.C[+170.14190]ELAAAMKRHGLDNYR.G	6	C1(QAT / 170.1419)	681.8	4	-5.11605	SpeCifiC	2017.03
19665	6	24	R.C[+170.14190]ELAAAMKRHGLDN[+0.98402]YR.G	6	C1(QAT / 170.1419); N14(Deamidated / 0.984)	533.5	4	-5.629	SpeCifiC	2018.02
20200	15	33	R.HGLDNYRGYSLGN[+0.98402]WVC[+170.14190]AAK.F	30	N13(Deamidated / 0.984); C16(QAT / 170.1419)	594.4	4	-4.36267	SpeCifiC	2294.13
19934	15	33	R.HGLDNYRGYSLGNWVC[+170.14190]AAK.F	30	C16(QAT / 170.1419)	640.8	4	-4.94471	SpeCifiC	2293.14
20297	15	33	R.HGLDN[+0.98402]YRGYSLGNWVC[+170.14190]AAK.F	30	N5(Deamidated / 0.984); C16(QAT / 170.1419)	629.1	4	-3.50034	SpeCifiC	2294.13
2335	22	40	R.GYSLGNWVC[+170.14190]A.A	30	C9(QAT / 170.1419)	386.8	2	-4.09795	CRagged	1238.61
2303	22	40	R.GYSLGN[+0.98402]WVC[+170.14190]AA.K	30	N6(Deamidated / 0.984); C9(QAT / 170.1419)	498.7	2	-3.00268	CRagged	1310.63
2366	22	40	R.GYSLGNWVC[+170.14190]AA.K	30	C9(QAT / 170.1419)	490.3	2	-2.90305	CRagged	1309.65
18633	22	40	R.GYSLGN[+0.98402]WVC[+170.14190]AAK.F	30	N6(Deamidated / 0.984); C9(QAT / 170.1419)	559.4	3	-2.33091	SpeCifiC	1438.73
18491	22	40	R.GYSLGNWVC[+170.14190]AAK.F	30	C9(QAT / 170.1419)	587.7	3	-5.31479	SpeCifiC	1437.74
21153	22	40	R.GYSLGNWVC[+170.14190]AAKFESNFNTQATNR.N	30	C9(QAT / 170.1419)	806.4	4	-4.05462	SpeCifiC	2847.38
22922	22	40	R.GYSLGNWVC[+170.14190]AAK[+43.00581]FESNFNTQATNR.N	30	C9(QAT / 170.1419); K12(Carbamyl / 43.0058)	716	3	-1.28591	SpeCifiC	2890.38
21171	22	40	R.GYSLGN[+0.98402]WVC[+170.14190]AAKFESNFNTQATNRNT.D	30	N6(Deamidated / 0.984); C9(QAT / 170.1419)	122	5	-4.54238	CRagged	3063.45
9384	22	40	R.GYSLGNWVC[+170.14190]AAKFESNFNTQATNRNTDGSTDYGIL.Q	30	C9(QAT / 170.1419)	124	4	-2.24907	CRagged	3983.87
14512	22	40	R.GYSLGN[+0.98402]WVC[+170.14190]AAKFESNFNTQATNRNTDGSTDYGILQINSR.W	30	N6(Deamidated / 0.984); C9(QAT / 170.1419)	445.8	4	1.56002	SpeCifiC	4583.18
14668	22	40	R.GYSLGN[+0.98402]WVC[+170.14190]AAK[+43.00581]FESNFNTQATNRNTDGSTDYGILQINSR.W	30	N6(Deamidated / 0.984); C9(QAT / 170.1419); K12(Carbamyl / 43.0058)	618.7	4	3.4964	SpeCifiC	4626.18
14559	22	40	R.GYSLGNWVC[+170.14190]AAKFESNFNTQATNRNTDGSTDYGILQINSR.W	30	C9(QAT / 170.1419)	555.4	4	-0.494173	SpeCifiC	4582.19
31440	22	40	R.GYSLGNWVC[+170.14190]AAK[+43.00581]FESNFNTQATNRNTDGSTDYGILQINSR.W	30	C9(QAT / 170.1419); K12(Carbamyl / 43.0058)	309.4	4	-0.683173	SpeCifiC	4625.2
14496	22	40	R.GYSLGNWVC[+170.14190]AAKFESNFNTQATN[+0.98402]RNTDGSTDYGILQINSR.W	30	C9(QAT / 170.1419); N23(Deamidated / 0.984)	250.3	5	-2.67474	SpeCifiC	4583.18
18804	24	42	Y.[+43.00581]SLGNWVC[+170.14190]AAK.F	30	NTerm(Carbamyl / 43.0058); C7(QAT / 170.1419)	331.9	2	-2.7439	NRagged	1260.66
18913	24	42	Y.SLGN[+0.98402]WVC[+170.14190]AAK.F	30	N4(Deamidated / 0.984); C7(QAT / 170.1419)	280.4	2	-2.52833	NRagged	1218.64
18183	24	42	Y.SLGNWVC[+170.14190]AAK.F	30	C7(QAT / 170.1419)	404.3	2	-4.82467	NRagged	1217.66
30834	34	52	K.FESNFNTQATN[+0.98402]RNTDGSTDYGILQINSRWWC[+170.14190]NDGR.T	64	N11(Deamidated / 0.984); C31(QAT / 170.1419)	572	5	-0.69958	SpeCifiC	4250.95
14406	34	52	K.FESNFNTQATNRN[+0.98402]TDGSTDYGILQ[+0.98402]INSRWWC[+170.14190]NDGR.T	64	N13(Deamidated / 0.984); Q24(Deamidated / 0.984); C31(QAT / 170.1419)	286.9	4	0.167983	SpeCifiC	4251.93
14326	34	52	K.FESNFNTQATNRN[+0.98402]TDGSTDYGILQIN[+0.98402]SRWWC[+170.14190]NDGR.T	64	N13(Deamidated / 0.984); N26(Deamidated / 0.984); C31(QAT / 170.1419)	205.5	5	-0.156836	SpeCifiC	4251.93
31070	34	52	K.FESNFNTQATNRNTDGSTDYGILQ[+0.98402]INSRWWC[+170.14190]NDGR.T	64	Q24(Deamidated / 0.984); C31(QAT / 170.1419)	552.8	5	-4.70513	SpeCifiC	4250.95
30914	34	52	K.FESNFNTQATNRNTDGSTDYGILQIN[+0.98402]SRWWC[+170.14190]NDGR.T	64	N26(Deamidated / 0.984); C31(QAT / 170.1419)	618.8	5	-2.42869	SpeCifiC	4250.95
14206	34	52	K.FESNFNTQATNRNTDGSTDYGILQIN[+0.98402]SRWWC[+170.14190]N[+0.98402]DGR.T	64	N26(Deamidated / 0.984); C31(QAT / 170.1419); N32(Deamidated / 0.984)	232.2	5	2.10177	SpeCifiC	4251.93
30714	34	52	K.FESNFNTQATNRNTDGSTDYGILQINSRWWC[+170.14190]NDGR.T	64	C31(QAT / 170.1419)	568	5	-4.60295	SpeCifiC	4249.96
31150	34	52	K.FESNFNTQATNRNTDGSTDYGILQINSRWWC[+170.14190]N[+0.98402]DGR.T	64	C31(QAT / 170.1419); N32(Deamidated / 0.984)	273.5	4	-4.38024	SpeCifiC	4250.95
30794	34	52	K.FESNFN[+0.98402]TQATNRNTDGSTDYGILQINSRWWC[+170.14190]NDGR.T	64	N6(Deamidated / 0.984); C31(QAT / 170.1419)	568.8	5	-0.0536243	SpeCifiC	4250.95
21241	40	58	N.TQATNRNTDGSTDYGILQ[+0.98402]INSRWWC[+170.14190]NDGR.T	64	Q18(Deamidated / 0.984); C25(QAT / 170.1419)	286	5	-1.3083	NRagged	3512.65
22244	46	64	R.NTDGSTDYGILQ[+0.98402]INSRWWC[+170.14190]NDGR.T	64	Q12(Deamidated / 0.984); C19(QAT / 170.1419)	379.6	4	-1.56341	SpeCifiC	2841.31
22562	46	64	R.NTDGSTDYGILQIN[+0.98402]SRWWC[+170.14190]NDGR.T	64	N14(Deamidated / 0.984); C19(QAT / 170.1419)	457.8	4	-0.962148	SpeCifiC	2841.31
22001	46	64	R.NTDGSTDYGILQINSRWWC[+170.14190]NDGR.T	64	C19(QAT / 170.1419)	386.7	3	-2.62662	SpeCifiC	2840.33
22132	46	64	R.NTDGSTDYGILQINSRWWC[+170.14190]N[+0.98402]DGR.T	64	C19(QAT / 170.1419); N20(Deamidated / 0.984)	417	3	-0.94825	SpeCifiC	2841.31
22286	47	65	N.TDGSTDYGILQ[+0.98402]INSRWWC[+170.14190]NDGR.T	64	Q11(Deamidated / 0.984); C18(QAT / 170.1419)	428.2	4	-1.59542	NRagged	2727.27
22692	47	65	N.TDGSTDYGILQIN[+0.98402]SRWWC[+170.14190]NDGR.T	64	N13(Deamidated / 0.984); C18(QAT / 170.1419)	485.1	4	-0.490552	NRagged	2727.27
22079	47	65	N.TDGSTDYGILQINSRWWC[+170.14190]NDGR.T	64	C18(QAT / 170.1419)	405.1	4	-4.79949	NRagged	2726.29
22549	47	65	N.TDGSTDYGILQINSRWWC[+170.14190]N[+0.98402]DGR.T	64	C18(QAT / 170.1419); N19(Deamidated / 0.984)	443.2	4	-1.94382	NRagged	2727.27
18507	57	75	L.Q[-17.02655]INSRWWC[+170.14190]NDGR.T	64	Q1(Gln->pyro-Glu / -17.0265); C8(QAT / 170.1419)	151.5	3	-5.19479	NRagged	1686.8
18618	57	75	L.Q[-17.02655]INSRWWC[+170.14190]N[+0.98402]DGR.T	64	Q1(Gln->pyro-Glu / -17.0265); C8(QAT / 170.1419); N9(Deamidated / 0.984)	172.3	3	-4.16241	NRagged	1687.79
18003	57	75	L.QIN[+0.98402]SRWWC[+170.14190]NDGR.T	64	N3(Deamidated / 0.984); C8(QAT / 170.1419)	157.4	4	-4.04533	NRagged	1704.82
17988	57	75	L.QINSRWWC[+170.14190]N[+0.98402]DGR.T	64	C8(QAT / 170.1419); N9(Deamidated / 0.984)	195.1	3	-5.09681	NRagged	1704.82
17728	62	80	R.WWC[+170.14190]NDGR.T	64	C3(QAT / 170.1419)	202	2	-5.90309	SpeCifiC	1105.51
17898	62	80	R.WWC[+170.14190]N[+0.98402]DGR.T	64	C3(QAT / 170.1419); N4(Deamidated / 0.984)	192.2	2	0.374038	SpeCifiC	1106.5
17578	62	80	R.WWC[+170.14190]NDGRTPGSR.N	64	C3(QAT / 170.1419)	267.5	3	-5.11026	SpeCifiC	1603.77
17748	62	80	R.WWC[+170.14190]N[+0.98402]DGRTPGSR.N	64	C3(QAT / 170.1419); N4(Deamidated / 0.984)	302.6	3	-1.76473	SpeCifiC	1604.75
5912	62	80	R.[+43.00581]WWC[+170.14190]NDGRTPGSRNLCNIPCSALLSSD.I	64	NTerm(Carbamyl / 43.0058); C3(QAT / 170.1419)	58.7	4	-2.74768	CRagged	3077.43
16982	63	81	W.WC[+170.14190]NDGR.T	64	C2(QAT / 170.1419)	62	2	-4.08511	NRagged	919.433
286	63	81	W.WC[+170.14190]N[+0.98402]DGR.T	64	C2(QAT / 170.1419); N3(Deamidated / 0.984)	130.1	2	-5.71209	NRagged	920.417
20146	74	92	R.NLC[+170.14190]NIPC[+170.14190]SALLSSDITASVNC[+170.14190]AK.K	76;80;94	C3(QAT / 170.1419); C7(QAT / 170.1419); C21(QAT / 170.1419)	595.2	5	-5.26315	SpeCifiC	2846.54
16250	74	92	R.N[+0.98402]LC[-33.98772]NIPC[-33.98772]SALLSSDITASVNC[+170.14190]AKKIVSDGNGMNAWVAWR.N	76;80;94	N1(Deamidated / 0.984); C3(Cys->Dha / -33.9877); C7(Cys->Dha / -33.9877); C21(QAT / 170.1419)	199.4	4	-3.28762	SpeCifiC	4224.15
13527	74	92	R.N[+0.98402]LC[-33.98772]NIPC[+170.14190]SALLSSDITASVNC[-33.98772]AKKIVSDGNGMNAWVAWR.N	76;80;94	N1(Deamidated / 0.984); C3(Cys->Dha / -33.9877); C7(QAT / 170.1419); C21(Cys->Dha / -33.9877)	243.8	4	-3.8175	SpeCifiC	4224.15
33467	74	92	R.NLC[-33.98772]N[+0.98402]IPC[+170.14190]SALLSSDITASVNC[-33.98772]AKKIVSDGNGMNAWVAWR.N	76;80;94	C3(Cys->Dha / -33.9877); N4(Deamidated / 0.984); C7(QAT / 170.1419); C21(Cys->Dha / -33.9877)	24.1	5	-3.87271	SpeCifiC	4224.15
33304	74	92	R.NLC[-33.98772]NIPC[-33.98772]SALLSSDITASVN[+0.98402]C[+170.14190]AKKIVSDGNGMNAWVAWR.N	76;80;94	C3(Cys->Dha / -33.9877); C7(Cys->Dha / -33.9877); N20(Deamidated / 0.984); C21(QAT / 170.1419)	62.5	5	-4.23041	SpeCifiC	4224.15
15820	74	92	R.NLC[-33.98772]NIPC[-33.98772]SALLSSDITASVNC[+170.14190]AKKIVSDGN[+0.98402]GMNAWVAWR.N	76;80;94	C3(Cys->Dha / -33.9877); C7(Cys->Dha / -33.9877); C21(QAT / 170.1419); N30(Deamidated / 0.984)	427.6	4	-3.25064	SpeCifiC	4224.15
10799	74	92	R.NLC[-33.98772]NIPC[+170.14190]SALLSSDITASVN[+0.98402]C[-33.98772]AKKIVSDGNGMNAWVAWR.N	76;80;94	C3(Cys->Dha / -33.9877); C7(QAT / 170.1419); N20(Deamidated / 0.984); C21(Cys->Dha / -33.9877)	304.7	4	-5.23373	SpeCifiC	4224.15
15666	74	92	R.NLC[-33.98772]NIPC[+170.14190]SALLSSDITASVNC[-33.98772]AKKIVSDGN[+0.98402]GMNAWVAWR.N	76;80;94	C3(Cys->Dha / -33.9877); C7(QAT / 170.1419); C21(Cys->Dha / -33.9877); N30(Deamidated / 0.984)	389.2	4	-1.40776	SpeCifiC	4224.15
32931	74	92	R.NLC[+170.14190]NIPC[-33.98772]SALLSSDITASVN[+0.98402]C[-33.98772]AKKIVSDGNGMNAWVAWR.N	76;80;94	C3(QAT / 170.1419); C7(Cys->Dha / -33.9877); N20(Deamidated / 0.984); C21(Cys->Dha / -33.9877)	105.6	5	-3.20901	SpeCifiC	4224.15
33051	74	92	R.NLC[+170.14190]NIPC[-33.98772]SALLSSDITASVNC[-33.98772]AKKIVSDGN[+0.98402]GMNAWVAWR.N	76;80;94	C3(QAT / 170.1419); C7(Cys->Dha / -33.9877); C21(Cys->Dha / -33.9877); N30(Deamidated / 0.984)	359.5	4	-3.94403	SpeCifiC	4224.15
27764	74	92	R.NLC[+170.14190]NIPC[-33.98772]SALLSSDITASVNC[-33.98772]AKKIVSDGNGMN[+0.98402]AWVAWR.N	76;80;94	C3(QAT / 170.1419); C7(Cys->Dha / -33.9877); C21(Cys->Dha / -33.9877); N33(Deamidated / 0.984)	51.4	5	-2.88267	SpeCifiC	4224.15
16003	75	93	N.[+43.00581]LC[+47.98474]NIPC[+170.14190]SALLSSDITASVNCAKKIVSDGNGMNAWVAWR.N	76;80;94	NTerm(Carbamyl / 43.0058); C2(Trioxidation / 47.9847); C6(QAT / 170.1419)	284.8	4	3.47722	NRagged	4268.08
16595	76	94	L.C[+170.14190]NIPC[+170.14190]SALLSSDITASVNCAKKIVSDGNGM[+31.98983]NAWVAWR.N	76;80;94	C1(QAT / 170.1419); C5(QAT / 170.1419); M30(Dioxidation / 31.9898)	155.6	4	-0.796758	NRagged	4266.14
1746	81	99	C.SALLSSDITASVN[+0.98402]C[+170.14190]AK.K	94	N13(Deamidated / 0.984); C14(QAT / 170.1419)	231.7	3	-2.44802	NRagged	1749.92
723	85	103	L.SSDITASVNC[+170.14190]AK.K	94	C10(QAT / 170.1419)	275.1	2	-5.27089	NRagged	1364.7
819	86	104	S.[+43.00581]SDITASVNC[+170.14190]AK.K	94	NTerm(Carbamyl / 43.0058); C9(QAT / 170.1419)	224.2	2	-4.31035	NRagged	1320.67
17412	86	104	S.SDITASVNC[+170.14190]AK.K	94	C9(QAT / 170.1419)	479.3	3	-4.51645	NRagged	1277.66
16995	90	108	T.[+43.00581]ASVNC[+170.14190]AK.K	94	NTerm(Carbamyl / 43.0058); C5(QAT / 170.1419)	28.7	2	-3.71887	NRagged	904.48
19906	113	131	R.[+43.00581]N[+0.98402]RC[+170.14190]KGTDVQAWIR.G	115	NTerm(Carbamyl / 43.0058); N1(Deamidated / 0.984); C3(QAT / 170.1419)	267.7	3	-4.85777	SpeCifiC	1759.92
17977	113	131	R.N[+0.98402]RC[+170.14190]KGTDVQAWIR.G	115	N1(Deamidated / 0.984); C3(QAT / 170.1419)	334.7	3	-5.33229	SpeCifiC	1716.91
17794	113	131	R.NRC[+170.14190]KGTDVQAWIR.G	115	C3(QAT / 170.1419)	300	3	-5.38443	SpeCifiC	1715.93
1026	115	133	R.C[+170.14190]KGTDVQAW.I	115	C1(QAT / 170.1419)	197.1	2	-5.19575	CRagged	1176.6
18434	115	133	R.[+43.00581]C[+170.14190]KGTDVQAWIR.G	115	NTerm(Carbamyl / 43.0058); C1(QAT / 170.1419)	478.4	3	-5.70725	SpeCifiC	1488.79
18014	115	133	R.C[+170.14190]KGTDVQAWIR.G	115	C1(QAT / 170.1419)	448.5	3	-5.27451	SpeCifiC	1445.78
18132	117	135	K.GTDVQAWIRGC[+170.14190]R.L	127	C11(QAT / 170.1419)	457.3	3	-5.2149	SpeCifiC	1530.81
18594	117	135	K.GTDVQAWIRGC[+170.14190]RL.-	127	C11(QAT / 170.1419)	265.2	3	-3.88126	SpeCifiC	1643.89
20975	69	87	R.TPGSRNLC[+170.14190]NIPC[+162.05282]SALLSSDITASVN.C	76;80	C8(QAT / 170.1419); C12(Hex / 162.0528)	86.6	3	-1.19394	CRagged	2864.43
20168	69	87	R.TPGSRN[+0.98402]LC[+162.05282]NIPC[+170.14190]SALLSSDITASVNC[+170.14190]AK.K	76;80;94	N6(Deamidated / 0.984); C8(Hex / 162.0528); C12(QAT / 170.1419); C26(QAT / 170.1419)	0.5	5	-0.992742	SpeCifiC	3337.69
20180	69	87	R.TPGSRNLC[+162.05282]NIPC[+170.14190]SALLSSDITASVN[+0.98402]C[+162.05282]AK.K	76;80;94	C8(Hex / 162.0528); C12(QAT / 170.1419); N25(Deamidated / 0.984); C26(Hex / 162.0528)	338.3	4	-0.805495	SpeCifiC	3329.6
20178	69	87	R.TPGSRNLC[+162.05282]NIPC[+170.14190]SALLSSDITASVNC[+170.14190]AK.K	76;80;94	C8(Hex / 162.0528); C12(QAT / 170.1419); C26(QAT / 170.1419)	43.2	5	-5.00681	SpeCifiC	3336.71
20050	69	87	R.TPGSRNLC[+170.14190]NIPC[+162.05282]SALLSSDITASVNC[+170.14190]AK.K	76;80;94	C8(QAT / 170.1419); C12(Hex / 162.0528); C26(QAT / 170.1419)	141.5	5	-5.95572	SpeCifiC	3336.71
3939	74	92	R.NLC[+162.05282]NIPC[+170.14190]SALLSSDITASVNC[+162.05282]AK.K	76;80;94	C3(Hex / 162.0528); C7(QAT / 170.1419); C21(Hex / 162.0528)	422.2	3	-5.21116	SpeCifiC	2830.36
20429	74	92	R.NLC[+170.14190]N[+0.98402]IPC[+162.05282]SALLSSDITASVNC[+170.14190]AK.K	76;80;94	C3(QAT / 170.1419); N4(Deamidated / 0.984); C7(Hex / 162.0528); C21(QAT / 170.1419)	445	4	2.11214	SpeCifiC	2839.44
3591	74	92	R.NLC[+170.14190]NIPC[+162.05282]SALLSSDITASVN[+0.98402]C[+170.14190]AK.K	76;80;94	C3(QAT / 170.1419); C7(Hex / 162.0528); N20(Deamidated / 0.984); C21(QAT / 170.1419)	255.2	4	0.174231	SpeCifiC	2839.44
3595	74	92	R.NLC[+170.14190]NIPC[+170.14190]SALLSSDITASVN[+0.98402]C[+162.05282]AK.K	76;80;94	C3(QAT / 170.1419); C7(QAT / 170.1419); N20(Deamidated / 0.984); C21(Hex / 162.0528)	20.5	4	0.917997	SpeCifiC	2839.44
3708	74	92	R.NLC[+170.14190]N[+0.98402]IPC[+162.05282]SALLSSDITASVNC[-33.98772]AKK.I	76;80;94	C3(QAT / 170.1419); N4(Deamidated / 0.984); C7(Hex / 162.0528); C21(Cys->Dha / -33.9877)	66.9	4	-0.376228	SpeCifiC	2763.4
20905	74	92	R.NLC[+170.14190]NIPC[-33.98772]SALLSSDITASVN[+0.98402]C[+162.05282]AKK.I	76;80;94	C3(QAT / 170.1419); C7(Cys->Dha / -33.9877); N20(Deamidated / 0.984); C21(Hex / 162.0528)	39.2	4	-0.62938	SpeCifiC	2763.4
20377	74	92	R.NLC[+170.14190]NIPC[+162.05282]SALLSSDITASVN[+0.98402]C[-33.98772]AKK.I	76;80;94	C3(QAT / 170.1419); C7(Hex / 162.0528); N20(Deamidated / 0.984); C21(Cys->Dha / -33.9877)	18.5	4	-0.376228	SpeCifiC	2763.4
31939	74	92	R.NLC[+170.14190]NIPC[+162.05282]SALLSSDITASVNC[-33.98772]AKKIVSDGN[+0.98402]GMNAWVAWR.N	76;80;94	C3(QAT / 170.1419); C7(Hex / 162.0528); C21(Cys->Dha / -33.9877); N30(Deamidated / 0.984)	165.9	5	-5.78969	SpeCifiC	4420.19
15066	74	92	R.NLC[+170.14190]NIPC[+162.05282]SALLSSDITASVNC[-33.98772]AKKIVSDGNGMN[+0.98402]AWVAWR.N	76;80;94	C3(QAT / 170.1419); C7(Hex / 162.0528); C21(Cys->Dha / -33.9877); N33(Deamidated / 0.984)	148.5	5	-5.78969	SpeCifiC	4420.19

## Sheet: Dha peps
			Model D CID/HCD
a color code of modifications at Cys positions
S-Qat			S-Qat : C[+170]
Dha			Dha: C[-34]
S-Glc			S-Glc: C[+162]
C			C: free -SH group
trioxid. C			trioxid. C: C[+48]
PID	N-term.	N-term position in pre-protein	SequenCe	C pos. in P00698	Mods (variable)	SCore	z	ppm err.	Cleavage	CalC.M
18341	0	18	L.GKVFGRC[-33.98772]ELAAAMK.R	6	C7(Cys->Dha / -33.9877)	231	3	-4.50446	NRagged	1445.78
19173	1	19	G.[+43.00581]K[+43.00581]VFGRC[-33.98772]ELAAAMK.R	6	NTerm(Carbamyl / 43.0058); K1(Carbamyl / 43.0058); C6(Cys->Dha / -33.9877)	254.3	2	-2.04293	NRagged	1474.77
2403	1	19	G.[+43.00581]KVFGR[+43.00581]C[-33.98772]ELAAAMK.R	6	NTerm(Carbamyl / 43.0058); R5(Carbamyl / 43.0058); C6(Cys->Dha / -33.9877)	95.8	2	-2.29108	NRagged	1474.77
18752	1	19	G.[+43.00581]KVFGRC[-33.98772]ELAAAMK.R	6	NTerm(Carbamyl / 43.0058); C6(Cys->Dha / -33.9877)	412	3	-4.5515	NRagged	1431.77
18288	1	19	G.[+43.00581]KVFGRC[-33.98772]ELAAAM[+15.99492]K.R	6	NTerm(Carbamyl / 43.0058); C6(Cys->Dha / -33.9877); M12(Oxidation / 15.9949)	311.8	3	-4.0624	NRagged	1447.76
18568	1	19	G.KVFGR[+43.00581]C[-33.98772]ELAAAMK.R	6	R5(Carbamyl / 43.0058); C6(Cys->Dha / -33.9877)	318.8	2	-3.6497	NRagged	1431.77
18028	1	19	G.KVFGRC[-33.98772]ELAAAMK.R	6	C6(Cys->Dha / -33.9877)	450.8	2	-4.96518	NRagged	1388.76
18959	2	20	K.[+43.00581]VFGRC[-33.98772]ELAAAMKR.H	6	NTerm(Carbamyl / 43.0058); C5(Cys->Dha / -33.9877)	294.7	2	-2.08486	SpeCifiC	1459.77
2169	2	20	K.VFGR[+43.00581]C[-33.98772]ELAAAMKR.H	6	R4(Carbamyl / 43.0058); C5(Cys->Dha / -33.9877)	139.8	3	-3.17508	SpeCifiC	1459.77
18420	2	20	K.VFGRC[-33.98772]ELAAAMKR.H	6	C5(Cys->Dha / -33.9877)	598.8	2	-3.43259	SpeCifiC	1416.77
18660	2	20	K.VFGRC[-33.98772]ELAAAMK[+43.00581]R.H	6	C5(Cys->Dha / -33.9877); K12(Carbamyl / 43.0058)	128.1	3	-1.98122	SpeCifiC	1459.77
2228	2	20	K.VFGRC[-33.98772]ELAAAMKR[+43.00581].H	6	C5(Cys->Dha / -33.9877); R13(Carbamyl / 43.0058)	158.7	2	-2.92051	SpeCifiC	1459.77
17000	6	24	R.[+43.00581]C[-33.98772]ELAAAMKR.H	6	NTerm(Carbamyl / 43.0058); C1(Cys->Dha / -33.9877)	175.7	2	-5.25351	SpeCifiC	1000.51
16985	6	24	R.C[-33.98772]ELAAAMKR.H	6	C1(Cys->Dha / -33.9877)	341.8	2	-4.16615	SpeCifiC	957.507
19743	6	24	R.C[-33.98772]ELAAAMKRHGLDNYR.G	6	C1(Cys->Dha / -33.9877)	546.6	3	-4.89329	SpeCifiC	1812.91
23315	15	33	R.HGLDNYRGYSLGNWVC[-33.98772]AAKF.E	30	C16(Cys->Dha / -33.9877)	399.9	3	-2.24263	CRagged	2236.08
22535	15	33	R.HGLDNYRGYSLGN[+0.98402]WVC[-33.98772]AAKFESNFNTQATNR.N	30	N13(Deamidated / 0.984); C16(Cys->Dha / -33.9877)	560.1	4	1.35415	SpeCifiC	3499.63
22083	15	33	R.HGLDNYRGYSLGNWVC[-33.98772]AAKFESNFNTQATNR.N	30	C16(Cys->Dha / -33.9877)	737.4	4	-5.80391	SpeCifiC	3498.65
22814	15	33	R.HGLDNYRGYSLGNWVC[-33.98772]AAKFESN[+0.98402]FNTQATNR.N	30	C16(Cys->Dha / -33.9877); N23(Deamidated / 0.984)	573.6	4	-0.406004	SpeCifiC	3499.63
2281	22	40	R.GYSLGNWVC[-33.98772]AAK.F	30	C9(Cys->Dha / -33.9877)	571.1	2	-3.01508	SpeCifiC	1233.61
19478	22	40	R.GYSLGN[+0.98402]WVC[-33.98772]AAKF.E	30	N6(Deamidated / 0.984); C9(Cys->Dha / -33.9877)	422.3	2	-0.353416	CRagged	1381.67
19457	22	40	R.GYSLGNWVC[-33.98772]AAKF.E	30	C9(Cys->Dha / -33.9877)	431.1	2	-1.95457	CRagged	1380.68
2708	22	40	R.GYSLGNWVC[-33.98772]AAKFE.S	30	C9(Cys->Dha / -33.9877)	331.6	2	-0.56114	CRagged	1509.73
2706	22	40	R.GYSLGNWVC[-33.98772]AAKFESN.F	30	C9(Cys->Dha / -33.9877)	152.2	2	-5.96808	CRagged	1710.8
6387	22	40	R.GYSLGNWVC[-33.98772]AAKFESNFN.T	30	C9(Cys->Dha / -33.9877)	314.6	2	-0.633769	CRagged	1971.91
6718	22	40	R.GYSLGNWVC[-33.98772]AAK[+43.00581]FESNFN.T	30	C9(Cys->Dha / -33.9877); K12(Carbamyl / 43.0058)	188.9	2	-0.575118	CRagged	2014.92
6712	22	40	R.GYSLGNWVC[-33.98772]AAK[+43.00581]FESNFN[+0.98402].T	30	C9(Cys->Dha / -33.9877); K12(Carbamyl / 43.0058); N18(Deamidated / 0.984)	112.9	2	-2.89499	CRagged	2015.9
6605	22	40	R.GYSLGNWVC[-33.98772]AAKFESN[+0.98402]FN.T	30	C9(Cys->Dha / -33.9877); N16(Deamidated / 0.984)	139.5	2	2.25947	CRagged	1972.9
6200	22	40	R.GYSLGNWVC[-33.98772]AAKFESNFNTQ.A	30	C9(Cys->Dha / -33.9877)	314	2	-0.950948	CRagged	2201.02
6279	22	40	R.[+43.00581]GYSLGNWVC[-33.98772]AAKFESNFNTQATNR.N	30	NTerm(Carbamyl / 43.0058); C9(Cys->Dha / -33.9877)	424.4	3	-1.33947	SpeCifiC	2686.25
23875	22	40	R.GYSLGN[+0.98402]WVC[-33.98772]AAKFESNFNTQATNR.N	30	N6(Deamidated / 0.984); C9(Cys->Dha / -33.9877)	866.8	3	0.398985	SpeCifiC	2644.23
22202	22	40	R.GYSLGNWVC[-33.98772]AAKFESNFNTQATNR.N	30	C9(Cys->Dha / -33.9877)	1011.3	3	-2.29736	SpeCifiC	2643.25
6213	22	40	R.GYSLGNWVC[-33.98772]AAK[+43.00581]FESNFNTQATNR.N	30	C9(Cys->Dha / -33.9877); K12(Carbamyl / 43.0058)	511.2	3	-0.00244842	SpeCifiC	2686.25
6791	22	40	R.GYSLGNWVC[-33.98772]AAKFESN[+0.98402]FNTQATNR.N	30	C9(Cys->Dha / -33.9877); N16(Deamidated / 0.984)	554	3	-0.774379	SpeCifiC	2644.23
5958	22	40	R.GYSLGN[+0.98402]WVC[-33.98772]AAKFESNFNTQATNRN.T	30	N6(Deamidated / 0.984); C9(Cys->Dha / -33.9877)	484.6	3	2.02459	CRagged	2758.27
23151	22	40	R.GYSLGNWVC[-33.98772]AAKFESNFNTQATNRN.T	30	C9(Cys->Dha / -33.9877)	857.3	3	-3.01727	CRagged	2757.29
23443	22	40	R.GYSLGNWVC[-33.98772]AAKFESN[+0.98402]FNTQATNRN.T	30	C9(Cys->Dha / -33.9877); N16(Deamidated / 0.984)	669.2	3	2.02459	CRagged	2758.27
23412	22	40	R.GYSLGNWVC[-33.98772]AAKFESNFN[+0.98402]TQATNRN.T	30	C9(Cys->Dha / -33.9877); N18(Deamidated / 0.984)	563.6	3	-1.22191	CRagged	2758.27
13260	22	40	R.[+43.00581]GYSLGNWVC[-33.98772]AAKFESNFNTQATNRNTDGSTDYGIL.Q	30	NTerm(Carbamyl / 43.0058); C9(Cys->Dha / -33.9877)	516.6	3	2.04577	CRagged	3822.75
13807	22	40	R.[+43.00581]GYSLGNWVC[-33.98772]AAKFESNFNTQATN[+0.98402]RNTDGSTDYGIL.Q	30	NTerm(Carbamyl / 43.0058); C9(Cys->Dha / -33.9877); N23(Deamidated / 0.984)	343.4	3	-0.000753072	CRagged	3823.74
30525	22	40	R.GYSLGN[+0.98402]WVC[-33.98772]AAKFESNFNTQATNRNTDGSTDYGIL.Q	30	N6(Deamidated / 0.984); C9(Cys->Dha / -33.9877)	570.5	3	0.00262136	CRagged	3780.73
13895	22	40	R.GYSLGN[+0.98402]WVC[-33.98772]AAKFESNFN[+0.98402]TQATNRNTDGSTDYGIL.Q	30	N6(Deamidated / 0.984); C9(Cys->Dha / -33.9877); N18(Deamidated / 0.984)	404.6	3	2.25555	CRagged	3781.71
13511	22	40	R.GYSLGN[+0.98402]WVC[-33.98772]AAKFESNFNTQATN[+0.98402]RNTDGSTDYGIL.Q	30	N6(Deamidated / 0.984); C9(Cys->Dha / -33.9877); N23(Deamidated / 0.984)	427.3	3	2.74074	CRagged	3781.71
30681	22	40	R.GYSLGN[+0.98402]WVC[-33.98772]AAKFESNFNTQATNRN[+0.98402]TDGSTDYGIL.Q	30	N6(Deamidated / 0.984); C9(Cys->Dha / -33.9877); N25(Deamidated / 0.984)	324.3	3	2.25555	CRagged	3781.71
28750	22	40	R.GYSLGNWVC[-33.98772]AAKFESNFNTQATNRNTDGSTDYGIL.Q	30	C9(Cys->Dha / -33.9877)	623.4	3	-1.82669	CRagged	3779.75
13503	22	40	R.GYSLGNWVC[-33.98772]AAK[+43.00581]FESNFNTQATNRNTDGSTDYGIL.Q	30	C9(Cys->Dha / -33.9877); K12(Carbamyl / 43.0058)	619.9	3	-2.69374	CRagged	3822.75
13585	22	40	R.GYSLGNWVC[-33.98772]AAK[+43.00581]FESNFNTQATN[+0.98402]RNTDGSTDYGIL.Q	30	C9(Cys->Dha / -33.9877); K12(Carbamyl / 43.0058); N23(Deamidated / 0.984)	625.2	3	1.98371	CRagged	3823.74
10566	22	40	R.GYSLGNWVC[-33.98772]AAKFESN[+0.98402]FNTQATNRNTDGSTDYGIL.Q	30	C9(Cys->Dha / -33.9877); N16(Deamidated / 0.984)	470.5	3	3.73793	CRagged	3780.73
29256	22	40	R.GYSLGNWVC[-33.98772]AAKFESNFN[+0.98402]TQATNRNTDGSTDYGIL.Q	30	C9(Cys->Dha / -33.9877); N18(Deamidated / 0.984)	484.5	3	1.0591	CRagged	3780.73
29285	22	40	R.GYSLGNWVC[-33.98772]AAKFESNFNTQ[+0.98402]ATNRNTDGSTDYGIL.Q	30	C9(Cys->Dha / -33.9877); Q20(Deamidated / 0.984)	536.7	3	1.61472	CRagged	3780.73
12132	22	40	R.GYSLGNWVC[-33.98772]AAKFESNFNTQATN[+0.98402]RNTDGSTDYGIL.Q	30	C9(Cys->Dha / -33.9877); N23(Deamidated / 0.984)	402.4	3	0.865423	CRagged	3780.73
13245	22	40	R.GYSLGNWVC[-33.98772]AAKFESNFNTQATNR[+43.00581]NTDGSTDYGIL.Q	30	C9(Cys->Dha / -33.9877); R24(Carbamyl / 43.0058)	361	3	-0.559381	CRagged	3822.75
29190	22	40	R.GYSLGNWVC[-33.98772]AAKFESNFNTQATNRN[+0.98402]TDGSTDYGIL.Q	30	C9(Cys->Dha / -33.9877); N25(Deamidated / 0.984)	517.9	3	1.28689	CRagged	3780.73
12543	22	40	R.GYSLGNWVC[-33.98772]AAKFESNFNTQATNRNTDGSTDYGILQIN.S	30	C9(Cys->Dha / -33.9877)	375.4	3	-2.35262	CRagged	4134.93
15876	22	40	R.[+43.00581]GYSLGNWVC[-33.98772]AAKFESNFNTQATNRNTDGSTDYGILQINSR.W	30	NTerm(Carbamyl / 43.0058); C9(Cys->Dha / -33.9877)	543.1	3	-0.935676	SpeCifiC	4421.07
15195	22	40	R.GYSLGN[+0.98402]WVC[-33.98772]AAKFESNFNTQATNRNTDGSTDYGILQINSR.W	30	N6(Deamidated / 0.984); C9(Cys->Dha / -33.9877)	540.3	4	0.825183	SpeCifiC	4379.05
31806	22	40	R.GYSLGNWVC[-33.98772]AAKFESNFNTQATNRNTDGSTDYGILQINSR.W	30	C9(Cys->Dha / -33.9877)	1267.5	4	-1.26886	SpeCifiC	4378.06
16041	22	40	R.GYSLGNWVC[-33.98772]AAK[+43.00581]FESNFNTQATN[+0.98402]RNTDGSTDYGILQINSR.W	30	C9(Cys->Dha / -33.9877); K12(Carbamyl / 43.0058); N23(Deamidated / 0.984)	476.9	3	4.63735	SpeCifiC	4422.05
15569	22	40	R.GYSLGNWVC[-33.98772]AAKFESNFN[+0.98402]TQATNRNTDGSTDYGILQINSR.W	30	C9(Cys->Dha / -33.9877); N18(Deamidated / 0.984)	612	4	1.39851	SpeCifiC	4379.05
14643	22	40	R.GYSLGNWVC[-33.98772]AAKFESNFNTQ[+0.98402]ATNRNTDGSTDYGILQINSR.W	30	C9(Cys->Dha / -33.9877); Q20(Deamidated / 0.984)	486.2	4	-0.708984	SpeCifiC	4379.05
14703	22	40	R.GYSLGNWVC[-33.98772]AAKFESNFNTQ[+0.98402]ATNRN[+0.98402]TDGSTDYGILQINSR.W	30	C9(Cys->Dha / -33.9877); Q20(Deamidated / 0.984); N25(Deamidated / 0.984)	447.6	4	3.46771	SpeCifiC	4380.03
15275	22	40	R.GYSLGNWVC[-33.98772]AAKFESNFNTQATN[+0.98402]RNTDGSTDYGILQINSR.W	30	C9(Cys->Dha / -33.9877); N23(Deamidated / 0.984)	622.6	3	1.99446	SpeCifiC	4379.05
15177	22	40	R.GYSLGNWVC[-33.98772]AAKFESNFNTQATNRN[+0.98402]TDGSTDYGILQINSR.W	30	C9(Cys->Dha / -33.9877); N25(Deamidated / 0.984)	442.9	4	1.4626	SpeCifiC	4379.05
15864	22	40	R.GYSLGNWVC[-33.98772]AAKFESNFNTQATNRNTDGSTDYGILQ[+0.98402]INSR.W	30	C9(Cys->Dha / -33.9877); Q36(Deamidated / 0.984)	170.4	4	-1.43712	SpeCifiC	4379.05
22401	24	42	Y.SLGNWVC[-33.98772]AAKFESNFNTQATNR.N	30	C7(Cys->Dha / -33.9877)	499.4	3	-2.49078	NRagged	2423.16
27303	34	52	K.FESNFNTQATNRNTDGSTDYGILQINSRWWC[-33.98772]NDGR.T	64	C31(Cys->Dha / -33.9877)	639.9	4	-2.22637	SpeCifiC	4045.83
9663	34	52	K.FESNFNTQ[+0.98402]ATNRNTDGSTDYGILQINSRWWC[-33.98772]NDGR.T	64	Q8(Deamidated / 0.984); C31(Cys->Dha / -33.9877)	372	4	2.53601	SpeCifiC	4046.82
9467	34	52	K.FESNFNTQ[+0.98402]ATNRNTDGSTDYGILQINSRWWC[-33.98772]N[+0.98402]DGR.T	64	Q8(Deamidated / 0.984); C31(Cys->Dha / -33.9877); N32(Deamidated / 0.984)	437.5	4	4.09647	SpeCifiC	4047.8
23308	42	60	Q.ATNRNTDGSTDYGILQINSRWWC[-33.98772]NDGR.T	64	C23(Cys->Dha / -33.9877)	196.6	4	-3.66873	NRagged	3078.43
23823	46	64	R.NTDGSTDYGILQINSRWWC[-33.98772]NDGR.T	64	C19(Cys->Dha / -33.9877)	751.6	3	-5.39507	SpeCifiC	2636.2
18558	57	75	L.QIN[+0.98402]SRWWC[-33.98772]NDGR.T	64	N3(Deamidated / 0.984); C8(Cys->Dha / -33.9877)	309.6	3	-3.68163	NRagged	1500.69
18784	57	75	L.QIN[+0.98402]SRWWC[-33.98772]N[+0.98402]DGR.T	64	N3(Deamidated / 0.984); C8(Cys->Dha / -33.9877); N9(Deamidated / 0.984)	254	3	0.333871	NRagged	1501.67
18349	57	75	L.QINSRWWC[-33.98772]NDGR.T	64	C8(Cys->Dha / -33.9877)	355.9	3	-3.923	NRagged	1499.7
1896	57	75	L.QINSRWWC[-33.98772]N[+0.98402]DGR.T	64	C8(Cys->Dha / -33.9877); N9(Deamidated / 0.984)	236.8	3	-5.69351	NRagged	1500.69
17365	59	77	I.[+43.00581]N[+0.98402]SRWWC[-33.98772]NDGR.T	64	NTerm(Carbamyl / 43.0058); N1(Deamidated / 0.984); C6(Cys->Dha / -33.9877)	61.5	2	-4.21286	NRagged	1302.55
18708	60	78	N.[+43.00581]SRWWC[-33.98772]NDGR.T	64	NTerm(Carbamyl / 43.0058); C5(Cys->Dha / -33.9877)	324.6	2	-5.2451	NRagged	1187.52
18359	60	78	N.SRWWC[-33.98772]NDGR.T	64	C5(Cys->Dha / -33.9877)	444.9	2	-4.45718	NRagged	1144.52
18421	60	78	N.SRWWC[-33.98772]N[+0.98402]DGR.T	64	C5(Cys->Dha / -33.9877); N6(Deamidated / 0.984)	235	3	-4.65416	NRagged	1145.5
17007	62	80	R.WWC[-33.98772]NDGR.T	64	C3(Cys->Dha / -33.9877)	260.7	2	-4.25358	SpeCifiC	901.383
17806	62	80	R.WWC[-33.98772]NDGRTPGSR.N	64	C3(Cys->Dha / -33.9877)	493.1	2	-3.69481	SpeCifiC	1399.64
12814	74	92	R.[+43.00581]NLCNIPC[-33.98772]SALLSSDITASVNCAK[+43.00581]K[+43.00581]IVSDGNGMNAWVAWR.N	76;80;94	NTerm(Carbamyl / 43.0058); C7(Cys->Dha / -33.9877); K23(Carbamyl / 43.0058); K24(Carbamyl / 43.0058)	325.8	3	-0.89206	SpeCifiC	4216.03
19015	117	135	K.GTDVQAWIRGC[-33.98772]RL.-	127	C11(Cys->Dha / -33.9877)	536.9	3	-2.16031	SpeCifiC	1439.76
16250	74	92	R.N[+0.98402]LC[-33.98772]NIPC[-33.98772]SALLSSDITASVNC[+170.14190]AKKIVSDGNGMNAWVAWR.N	76;80;94	N1(Deamidated / 0.984); C3(Cys->Dha / -33.9877); C7(Cys->Dha / -33.9877); C21(QAT / 170.1419)	199.4	4	-3.28762	SpeCifiC	4224.15
13527	74	92	R.N[+0.98402]LC[-33.98772]NIPC[+170.14190]SALLSSDITASVNC[-33.98772]AKKIVSDGNGMNAWVAWR.N	76;80;94	N1(Deamidated / 0.984); C3(Cys->Dha / -33.9877); C7(QAT / 170.1419); C21(Cys->Dha / -33.9877)	243.8	4	-3.8175	SpeCifiC	4224.15
33467	74	92	R.NLC[-33.98772]N[+0.98402]IPC[+170.14190]SALLSSDITASVNC[-33.98772]AKKIVSDGNGMNAWVAWR.N	76;80;94	C3(Cys->Dha / -33.9877); N4(Deamidated / 0.984); C7(QAT / 170.1419); C21(Cys->Dha / -33.9877)	24.1	5	-3.87271	SpeCifiC	4224.15
33304	74	92	R.NLC[-33.98772]NIPC[-33.98772]SALLSSDITASVN[+0.98402]C[+170.14190]AKKIVSDGNGMNAWVAWR.N	76;80;94	C3(Cys->Dha / -33.9877); C7(Cys->Dha / -33.9877); N20(Deamidated / 0.984); C21(QAT / 170.1419)	62.5	5	-4.23041	SpeCifiC	4224.15
15820	74	92	R.NLC[-33.98772]NIPC[-33.98772]SALLSSDITASVNC[+170.14190]AKKIVSDGN[+0.98402]GMNAWVAWR.N	76;80;94	C3(Cys->Dha / -33.9877); C7(Cys->Dha / -33.9877); C21(QAT / 170.1419); N30(Deamidated / 0.984)	427.6	4	-3.25064	SpeCifiC	4224.15
10799	74	92	R.NLC[-33.98772]NIPC[+170.14190]SALLSSDITASVN[+0.98402]C[-33.98772]AKKIVSDGNGMNAWVAWR.N	76;80;94	C3(Cys->Dha / -33.9877); C7(QAT / 170.1419); N20(Deamidated / 0.984); C21(Cys->Dha / -33.9877)	304.7	4	-5.23373	SpeCifiC	4224.15
15666	74	92	R.NLC[-33.98772]NIPC[+170.14190]SALLSSDITASVNC[-33.98772]AKKIVSDGN[+0.98402]GMNAWVAWR.N	76;80;94	C3(Cys->Dha / -33.9877); C7(QAT / 170.1419); C21(Cys->Dha / -33.9877); N30(Deamidated / 0.984)	389.2	4	-1.40776	SpeCifiC	4224.15
32931	74	92	R.NLC[+170.14190]NIPC[-33.98772]SALLSSDITASVN[+0.98402]C[-33.98772]AKKIVSDGNGMNAWVAWR.N	76;80;94	C3(QAT / 170.1419); C7(Cys->Dha / -33.9877); N20(Deamidated / 0.984); C21(Cys->Dha / -33.9877)	105.6	5	-3.20901	SpeCifiC	4224.15
33051	74	92	R.NLC[+170.14190]NIPC[-33.98772]SALLSSDITASVNC[-33.98772]AKKIVSDGN[+0.98402]GMNAWVAWR.N	76;80;94	C3(QAT / 170.1419); C7(Cys->Dha / -33.9877); C21(Cys->Dha / -33.9877); N30(Deamidated / 0.984)	359.5	4	-3.94403	SpeCifiC	4224.15
27764	74	92	R.NLC[+170.14190]NIPC[-33.98772]SALLSSDITASVNC[-33.98772]AKKIVSDGNGMN[+0.98402]AWVAWR.N	76;80;94	C3(QAT / 170.1419); C7(Cys->Dha / -33.9877); C21(Cys->Dha / -33.9877); N33(Deamidated / 0.984)	51.4	5	-2.88267	SpeCifiC	4224.15
3708	74	92	R.NLC[+170.14190]N[+0.98402]IPC[+162.05282]SALLSSDITASVNC[-33.98772]AKK.I	76;80;94	C3(QAT / 170.1419); N4(Deamidated / 0.984); C7(Hex / 162.0528); C21(Cys->Dha / -33.9877)	66.9	4	-0.376228	SpeCifiC	2763.4
20905	74	92	R.NLC[+170.14190]NIPC[-33.98772]SALLSSDITASVN[+0.98402]C[+162.05282]AKK.I	76;80;94	C3(QAT / 170.1419); C7(Cys->Dha / -33.9877); N20(Deamidated / 0.984); C21(Hex / 162.0528)	39.2	4	-0.62938	SpeCifiC	2763.4
20377	74	92	R.NLC[+170.14190]NIPC[+162.05282]SALLSSDITASVN[+0.98402]C[-33.98772]AKK.I	76;80;94	C3(QAT / 170.1419); C7(Hex / 162.0528); N20(Deamidated / 0.984); C21(Cys->Dha / -33.9877)	18.5	4	-0.376228	SpeCifiC	2763.4
12498	74	92	R.N[+0.98402]LC[-33.98772]NIPC[-33.98772]SALLSSDITASVNC[+162.05282]AKKIVSDGNGMNAWVAWR.N	76;80;94	N1(Deamidated / 0.984); C3(Cys->Dha / -33.9877); C7(Cys->Dha / -33.9877); C21(Hex / 162.0528)	268.6	4	-2.65895	SpeCifiC	4216.06
13109	74	92	R.NLC[-33.98772]N[+0.98402]IPC[-33.98772]SALLSSDITASVNC[+162.05282]AKKIVSDGNGMNAWVAWR.N	76;80;94	C3(Cys->Dha / -33.9877); N4(Deamidated / 0.984); C7(Cys->Dha / -33.9877); C21(Hex / 162.0528)	327.2	3	-2.50179	SpeCifiC	4216.06
12237	74	92	R.NLC[-33.98772]NIPC[-33.98772]SALLSSDITASVNC[+162.05282]AKKIVSDGN[+0.98402]GMNAWVAWR.N	76;80;94	C3(Cys->Dha / -33.9877); C7(Cys->Dha / -33.9877); C21(Hex / 162.0528); N30(Deamidated / 0.984)	379.2	4	-2.40885	SpeCifiC	4216.06
29140	74	92	R.NLC[-33.98772]NIPC[+162.05282]SALLSSDITASVN[+0.98402]C[-33.98772]AKKIVSDGNGMNAWVAWR.N	76;80;94	C3(Cys->Dha / -33.9877); C7(Hex / 162.0528); N20(Deamidated / 0.984); C21(Cys->Dha / -33.9877)	375.9	4	-4.9685	SpeCifiC	4216.06
28912	74	92	R.NLC[-33.98772]NIPC[+162.05282]SALLSSDITASVNC[-33.98772]AKKIVSDGN[+0.98402]GMNAWVAWR.N	76;80;94	C3(Cys->Dha / -33.9877); C7(Hex / 162.0528); C21(Cys->Dha / -33.9877); N30(Deamidated / 0.984)	306.5	4	-1.66804	SpeCifiC	4216.06
12980	74	92	R.NLC[+162.05282]NIPC[-33.98772]SALLSSDITASVN[+0.98402]C[-33.98772]AKKIVSDGNGMNAWVAWR.N	76;80;94	C3(Hex / 162.0528); C7(Cys->Dha / -33.9877); N20(Deamidated / 0.984); C21(Cys->Dha / -33.9877)	385.3	3	-0.429735	SpeCifiC	4216.06
30549	74	92	R.NLC[+162.05282]NIPC[-33.98772]SALLSSDITASVNC[-33.98772]AKKIVSDGN[+0.98402]GMNAWVAWR.N	76;80;94	C3(Hex / 162.0528); C7(Cys->Dha / -33.9877); C21(Cys->Dha / -33.9877); N30(Deamidated / 0.984)	420	4	-4.76917	SpeCifiC	4216.06
31939	74	92	R.NLC[+170.14190]NIPC[+162.05282]SALLSSDITASVNC[-33.98772]AKKIVSDGN[+0.98402]GMNAWVAWR.N	76;80;94	C3(QAT / 170.1419); C7(Hex / 162.0528); C21(Cys->Dha / -33.9877); N30(Deamidated / 0.984)	165.9	5	-5.78969	SpeCifiC	4420.19
15066	74	92	R.NLC[+170.14190]NIPC[+162.05282]SALLSSDITASVNC[-33.98772]AKKIVSDGNGMN[+0.98402]AWVAWR.N	76;80;94	C3(QAT / 170.1419); C7(Hex / 162.0528); C21(Cys->Dha / -33.9877); N33(Deamidated / 0.984)	148.5	5	-5.78969	SpeCifiC	4420.19

## Sheet: S-Glc peps
			Model D CID/HCD
a color code of modifications at Cys positions
S-Qat			S-Qat : C[+170]
Dha			Dha: C[-34]
S-Glc			S-Glc: C[+162]
C			C: free -SH group
trioxid. C			trioxid. C: C[+48]
PID	N-term.	N-term position in pre-protein	SequenCe	C pos. in P00698	Mods (variable)	SCore	z	ppm err.	Cleavage	CalC.M
18450	1	19	G.[+43.00581]KVFGRC[+162.05282]ELAAAMK.R	6	NTerm(Carbamyl / 43.0058); C6(Hex / 162.0528)	317.5	3	-4.90669	NRagged	1627.81
17772	1	19	G.KVFGRC[+162.05282]ELAAAMK.R	6	C6(Hex / 162.0528)	407.9	3	-4.90028	NRagged	1584.8
18271	2	20	K.VFGRC[+162.05282]ELAAAMK.R	6	C5(Hex / 162.0528)	516.1	2	-5.03025	SpeCifiC	1456.71
18389	2	20	K.VFGRC[+162.05282]ELAAAMK[+43.00581]R.H	6	C5(Hex / 162.0528); K12(Carbamyl / 43.0058)	424.5	3	-4.78435	SpeCifiC	1655.81
754	5	23	G.RC[+162.05282]ELAAAMK.R	6	C2(Hex / 162.0528)	144.4	2	-5.59125	NRagged	1153.55
16890	6	24	R.C[+162.05282]ELAAAMK.R	6	C1(Hex / 162.0528)	242.6	2	-5.77078	SpeCifiC	997.446
17795	6	24	R.[+43.00581]C[+162.05282]ELAAAMKR.H	6	NTerm(Carbamyl / 43.0058); C1(Hex / 162.0528)	243	2	-4.4971	SpeCifiC	1196.55
17414	6	24	R.C[+162.05282]ELAAAMKR.H	6	C1(Hex / 162.0528)	460.3	3	-5.30803	SpeCifiC	1153.55
603	6	24	R.C[+162.05282]ELAAAM[+15.99492]KR.H	6	C1(Hex / 162.0528); M7(Oxidation / 15.9949)	232.7	2	-4.15341	SpeCifiC	1169.54
733	6	24	R.C[+162.05282]ELAAAM[+15.99492]K[+43.00581]R.H	6	C1(Hex / 162.0528); M7(Oxidation / 15.9949); K8(Carbamyl / 43.0058)	256.4	2	-4.71151	SpeCifiC	1212.55
1099	6	24	R.C[+162.05282]ELAAAMK[+43.00581]R.H	6	C1(Hex / 162.0528); K8(Carbamyl / 43.0058)	310.9	2	-4.4971	SpeCifiC	1196.55
2154	22	40	R.GYSLGNWVC[+162.05282]AAK.F	30	C9(Hex / 162.0528)	500.2	2	-3.20199	SpeCifiC	1429.65
18423	24	42	Y.SLGNWVC[+162.05282]AAK.F	30	C7(Hex / 162.0528)	407.9	2	-5.66278	NRagged	1209.57
31251	34	52	K.FESNFNTQATNRNTDGSTDYGILQINSRWWC[+162.05282]NDGR.T	64	C31(Hex / 162.0528)	695.1	4	-2.87122	SpeCifiC	4241.87
31308	34	52	K.FESNFN[+0.98402]TQATNRNTDGSTDYGILQINSRWWC[+162.05282]NDGR.T	64	N6(Deamidated / 0.984); C31(Hex / 162.0528)	557.1	4	-1.37558	SpeCifiC	4242.86
22927	46	64	R.NTDGSTDYGILQINSRWWC[+162.05282]NDGR.T	64	C19(Hex / 162.0528)	858.2	3	-3.44229	SpeCifiC	2832.24
23206	46	64	R.NTDGSTDYGILQINSRWWC[+162.05282]N[+0.98402]DGR.T	64	C19(Hex / 162.0528); N20(Deamidated / 0.984)	614	3	-1.38567	SpeCifiC	2833.22
22952	47	65	N.TDGSTDYGILQINSRWWC[+162.05282]NDGR.T	64	C18(Hex / 162.0528)	718.4	3	-3.37199	NRagged	2718.2
18931	57	75	L.Q[-17.02655]IN[+0.98402]SRWWC[+162.05282]NDGR.T	64	Q1(Gln->pyro-Glu / -17.0265); N3(Deamidated / 0.984); C8(Hex / 162.0528)	383.6	2	-2.79062	NRagged	1679.7
18789	57	75	L.Q[-17.02655]INSRWWC[+162.05282]NDGR.T	64	Q1(Gln->pyro-Glu / -17.0265); C8(Hex / 162.0528)	467.1	2	-3.96399	NRagged	1678.72
1522	57	75	L.QIN[+0.98402]SRWWC[+162.05282]NDGR.T	64	N3(Deamidated / 0.984); C8(Hex / 162.0528)	370.1	2	-4.20214	NRagged	1696.73
18385	57	75	L.QIN[+0.98402]SRWWC[+162.05282]N[+0.98402]DGR.T	64	N3(Deamidated / 0.984); C8(Hex / 162.0528); N9(Deamidated / 0.984)	289.4	3	-3.1476	NRagged	1697.71
18107	57	75	L.QINSRWWC[+162.05282]NDGR.T	64	C8(Hex / 162.0528)	553.4	2	-4.41396	NRagged	1695.74
18242	57	75	L.QINSRWWC[+162.05282]N[+0.98402]DGR.T	64	C8(Hex / 162.0528); N9(Deamidated / 0.984)	396.6	2	-4.20214	NRagged	1696.73
17910	62	80	R.WWC[+162.05282]NDGR.T	64	C3(Hex / 162.0528)	260	2	-4.83272	SpeCifiC	1097.42
18333	62	80	R.WWC[+162.05282]N[+0.98402]DGR.T	64	C3(Hex / 162.0528); N4(Deamidated / 0.984)	262.1	2	-4.72814	SpeCifiC	1098.41
1058	62	80	R.WWC[+162.05282]NDGRTPGSR.N	64	C3(Hex / 162.0528)	392.3	2	-0.581595	SpeCifiC	1595.68
630	69	87	R.TPGSRN[+0.98402]LC[+162.05282]N.I	76	N6(Deamidated / 0.984); C8(Hex / 162.0528)	161.6	2	-3.68398	CRagged	1123.48
623	69	87	R.TPGSRNLC[+162.05282]N.I	76	C8(Hex / 162.0528)	151.7	2	-4.30543	CRagged	1122.5
1059	69	87	R.TPGSRNLC[+162.05282]NIP.C	76	C8(Hex / 162.0528)	162.2	2	-2.48479	CRagged	1332.63
20975	69	87	R.TPGSRNLC[+170.14190]NIPC[+162.05282]SALLSSDITASVN.C	76;80	C8(QAT / 170.1419); C12(Hex / 162.0528)	86.6	3	-1.19394	CRagged	2864.43
20168	69	87	R.TPGSRN[+0.98402]LC[+162.05282]NIPC[+170.14190]SALLSSDITASVNC[+170.14190]AK.K	76;80;94	N6(Deamidated / 0.984); C8(Hex / 162.0528); C12(QAT / 170.1419); C26(QAT / 170.1419)	0.5	5	-0.992742	SpeCifiC	3337.69
20180	69	87	R.TPGSRNLC[+162.05282]NIPC[+170.14190]SALLSSDITASVN[+0.98402]C[+162.05282]AK.K	76;80;94	C8(Hex / 162.0528); C12(QAT / 170.1419); N25(Deamidated / 0.984); C26(Hex / 162.0528)	338.3	4	-0.805495	SpeCifiC	3329.6
20178	69	87	R.TPGSRNLC[+162.05282]NIPC[+170.14190]SALLSSDITASVNC[+170.14190]AK.K	76;80;94	C8(Hex / 162.0528); C12(QAT / 170.1419); C26(QAT / 170.1419)	43.2	5	-5.00681	SpeCifiC	3336.71
20050	69	87	R.TPGSRNLC[+170.14190]NIPC[+162.05282]SALLSSDITASVNC[+170.14190]AK.K	76;80;94	C8(QAT / 170.1419); C12(Hex / 162.0528); C26(QAT / 170.1419)	141.5	5	-5.95572	SpeCifiC	3336.71
3939	74	92	R.NLC[+162.05282]NIPC[+170.14190]SALLSSDITASVNC[+162.05282]AK.K	76;80;94	C3(Hex / 162.0528); C7(QAT / 170.1419); C21(Hex / 162.0528)	422.2	3	-5.21116	SpeCifiC	2830.36
20429	74	92	R.NLC[+170.14190]N[+0.98402]IPC[+162.05282]SALLSSDITASVNC[+170.14190]AK.K	76;80;94	C3(QAT / 170.1419); N4(Deamidated / 0.984); C7(Hex / 162.0528); C21(QAT / 170.1419)	445	4	2.11214	SpeCifiC	2839.44
3591	74	92	R.NLC[+170.14190]NIPC[+162.05282]SALLSSDITASVN[+0.98402]C[+170.14190]AK.K	76;80;94	C3(QAT / 170.1419); C7(Hex / 162.0528); N20(Deamidated / 0.984); C21(QAT / 170.1419)	255.2	4	0.174231	SpeCifiC	2839.44
3595	74	92	R.NLC[+170.14190]NIPC[+170.14190]SALLSSDITASVN[+0.98402]C[+162.05282]AK.K	76;80;94	C3(QAT / 170.1419); C7(QAT / 170.1419); N20(Deamidated / 0.984); C21(Hex / 162.0528)	20.5	4	0.917997	SpeCifiC	2839.44
3708	74	92	R.NLC[+170.14190]N[+0.98402]IPC[+162.05282]SALLSSDITASVNC[-33.98772]AKK.I	76;80;94	C3(QAT / 170.1419); N4(Deamidated / 0.984); C7(Hex / 162.0528); C21(Cys->Dha / -33.9877)	66.9	4	-0.376228	SpeCifiC	2763.4
20905	74	92	R.NLC[+170.14190]NIPC[-33.98772]SALLSSDITASVN[+0.98402]C[+162.05282]AKK.I	76;80;94	C3(QAT / 170.1419); C7(Cys->Dha / -33.9877); N20(Deamidated / 0.984); C21(Hex / 162.0528)	39.2	4	-0.62938	SpeCifiC	2763.4
20377	74	92	R.NLC[+170.14190]NIPC[+162.05282]SALLSSDITASVN[+0.98402]C[-33.98772]AKK.I	76;80;94	C3(QAT / 170.1419); C7(Hex / 162.0528); N20(Deamidated / 0.984); C21(Cys->Dha / -33.9877)	18.5	4	-0.376228	SpeCifiC	2763.4
12498	74	92	R.N[+0.98402]LC[-33.98772]NIPC[-33.98772]SALLSSDITASVNC[+162.05282]AKKIVSDGNGMNAWVAWR.N	76;80;94	N1(Deamidated / 0.984); C3(Cys->Dha / -33.9877); C7(Cys->Dha / -33.9877); C21(Hex / 162.0528)	268.6	4	-2.65895	SpeCifiC	4216.06
13109	74	92	R.NLC[-33.98772]N[+0.98402]IPC[-33.98772]SALLSSDITASVNC[+162.05282]AKKIVSDGNGMNAWVAWR.N	76;80;94	C3(Cys->Dha / -33.9877); N4(Deamidated / 0.984); C7(Cys->Dha / -33.9877); C21(Hex / 162.0528)	327.2	3	-2.50179	SpeCifiC	4216.06
12237	74	92	R.NLC[-33.98772]NIPC[-33.98772]SALLSSDITASVNC[+162.05282]AKKIVSDGN[+0.98402]GMNAWVAWR.N	76;80;94	C3(Cys->Dha / -33.9877); C7(Cys->Dha / -33.9877); C21(Hex / 162.0528); N30(Deamidated / 0.984)	379.2	4	-2.40885	SpeCifiC	4216.06
29140	74	92	R.NLC[-33.98772]NIPC[+162.05282]SALLSSDITASVN[+0.98402]C[-33.98772]AKKIVSDGNGMNAWVAWR.N	76;80;94	C3(Cys->Dha / -33.9877); C7(Hex / 162.0528); N20(Deamidated / 0.984); C21(Cys->Dha / -33.9877)	375.9	4	-4.9685	SpeCifiC	4216.06
28912	74	92	R.NLC[-33.98772]NIPC[+162.05282]SALLSSDITASVNC[-33.98772]AKKIVSDGN[+0.98402]GMNAWVAWR.N	76;80;94	C3(Cys->Dha / -33.9877); C7(Hex / 162.0528); C21(Cys->Dha / -33.9877); N30(Deamidated / 0.984)	306.5	4	-1.66804	SpeCifiC	4216.06
12980	74	92	R.NLC[+162.05282]NIPC[-33.98772]SALLSSDITASVN[+0.98402]C[-33.98772]AKKIVSDGNGMNAWVAWR.N	76;80;94	C3(Hex / 162.0528); C7(Cys->Dha / -33.9877); N20(Deamidated / 0.984); C21(Cys->Dha / -33.9877)	385.3	3	-0.429735	SpeCifiC	4216.06
30549	74	92	R.NLC[+162.05282]NIPC[-33.98772]SALLSSDITASVNC[-33.98772]AKKIVSDGN[+0.98402]GMNAWVAWR.N	76;80;94	C3(Hex / 162.0528); C7(Cys->Dha / -33.9877); C21(Cys->Dha / -33.9877); N30(Deamidated / 0.984)	420	4	-4.76917	SpeCifiC	4216.06
31939	74	92	R.NLC[+170.14190]NIPC[+162.05282]SALLSSDITASVNC[-33.98772]AKKIVSDGN[+0.98402]GMNAWVAWR.N	76;80;94	C3(QAT / 170.1419); C7(Hex / 162.0528); C21(Cys->Dha / -33.9877); N30(Deamidated / 0.984)	165.9	5	-5.78969	SpeCifiC	4420.19
15066	74	92	R.NLC[+170.14190]NIPC[+162.05282]SALLSSDITASVNC[-33.98772]AKKIVSDGNGMN[+0.98402]AWVAWR.N	76;80;94	C3(QAT / 170.1419); C7(Hex / 162.0528); C21(Cys->Dha / -33.9877); N33(Deamidated / 0.984)	148.5	5	-5.78969	SpeCifiC	4420.19
757	86	104	S.SDITASVN[+0.98402]C[+162.05282]AK.K	94	N8(Deamidated / 0.984); C9(Hex / 162.0528)	399.6	2	-3.82259	NRagged	1270.56
18665	113	131	R.[+43.00581]N[+0.98402]RC[+162.05282]KGTDVQAWIR.G	115	NTerm(Carbamyl / 43.0058); N1(Deamidated / 0.984); C3(Hex / 162.0528)	195.1	3	-4.21766	SpeCifiC	1751.83
18398	113	131	R.[+43.00581]NRC[+162.05282]KGTDVQAWIR.G	115	NTerm(Carbamyl / 43.0058); C3(Hex / 162.0528)	255.8	3	-5.99019	SpeCifiC	1750.84
18240	113	131	R.N[+0.98402]RC[+162.05282]KGTDVQAWIR.G	115	N1(Deamidated / 0.984); C3(Hex / 162.0528)	651.1	2	-4.92365	SpeCifiC	1708.82
17972	113	131	R.NRC[+162.05282]KGTDVQAWIR.G	115	C3(Hex / 162.0528)	651.8	2	-4.77722	SpeCifiC	1707.84
18771	115	133	R.[+43.00581]C[+162.05282]KGTDVQAWIR.G	115	NTerm(Carbamyl / 43.0058); C1(Hex / 162.0528)	354.5	2	-2.59078	SpeCifiC	1480.7
18335	115	133	R.C[+162.05282]KGTDVQAWIR.G	115	C1(Hex / 162.0528)	388.6	2	-4.10461	SpeCifiC	1437.69
2019	115	133	R.C[+162.05282]K[+43.00581]GTDVQAWIR.G	115	C1(Hex / 162.0528); K2(Carbamyl / 43.0058)	299.5	2	-2.59078	SpeCifiC	1480.7
18834	117	135	K.GTDVQAWIRGC[+162.05282]RL.-	127	C11(Hex / 162.0528)	382.2	3	-2.97573	SpeCifiC	1635.8

## Sheet: C and  triox C
			Model D CID/HCD
a color code of modifications at Cys positions
S-Qat			S-Qat : C[+170]
Dha			Dha: C[-34]
S-Glc			S-Glc: C[+162]
C			C: free -SH group
trioxid. C	CysA	C[SO3H]	trioxid. C: C[+48]
PID	N-term.	N-term position in pre-protein	SequenCe	C pos. in P00698	Mods (variable)	SCore	z	ppm err.	Cleavage	CalC.M
12814	74	92	R.[+43.00581]NLCNIPC[-33.98772]SALLSSDITASVNCAK[+43.00581]K[+43.00581]IVSDGNGMNAWVAWR.N	76;80;94	NTerm(Carbamyl / 43.0058); C7(Cys->Dha / -33.9877); K23(Carbamyl / 43.0058); K24(Carbamyl / 43.0058)	325.8	3	-0.89206	SpeCifiC	4216.03
34	6	24	R.CELAAAM[+31.98983]KR.H	6	M7(Dioxidation / 31.9898)	106.9	2	-3.24117	SpeCifiC	1023.48
23679	22	40	R.GYSLGNWVCAAKFESN[+0.98402]FN[+0.98402]TQ[+0.98402]ATN[+0.98402]R.N	30	N16(Deamidated / 0.984); N18(Deamidated / 0.984); Q20(Deamidated / 0.984); N23(Deamidated / 0.984)	382	4	5.11631	SpeCifiC	2681.17
23721	22	40	R.GYSLGN[+0.98402]WVCAAKFESN[+0.98402]FN[+0.98402]TQ[+0.98402]ATNR.N	30	N6(Deamidated / 0.984); N16(Deamidated / 0.984); N18(Deamidated / 0.984); Q20(Deamidated / 0.984)	398.6	4	3.31774	SpeCifiC	2681.17
14870	23	41	G.[+43.00581]YSLGN[+0.98402]WVCAAKFESNFNTQATNRNTDGSTDYGILQINSR.W	30	NTerm(Carbamyl / 43.0058); N5(Deamidated / 0.984)	249.6	4	5.59185	NRagged	4399.02
19855	25	43	S.[+43.00581]LGN[+0.98402]WVCAAK[+43.00581]FESNFN[+0.98402]TQATNR.N	30	NTerm(Carbamyl / 43.0058); N3(Deamidated / 0.984); K9(Carbamyl / 43.0058); N15(Deamidated / 0.984)	172.7	4	-0.504017	NRagged	2458.1
17663	58	76	Q.[+43.00581]IN[+0.98402]SRWWCNDGR.T	64	NTerm(Carbamyl / 43.0058); N2(Deamidated / 0.984)	116.9	2	-4.88909	NRagged	1449.62
17812	58	76	Q.[+43.00581]INSRWWCN[+0.98402]DGR.T	64	NTerm(Carbamyl / 43.0058); N8(Deamidated / 0.984)	101.4	2	-5.7889	NRagged	1449.62
647	115	133	R.CKGTDVQAW[+31.98983]I.R	115	W9(Dioxidation / 31.9898)	20	2	-3.20381	CRagged	1151.53
627	120	138	D.[+43.00581]VQAWIRGCR.L	127	NTerm(Carbamyl / 43.0058)	32.9	3	0.0867517	NRagged	1130.58
16775	121	139	V.Q[-17.02655]AWIRGC[+47.98474]R.L	127	Q1(Gln->pyro-Glu / -17.0265); C7(Trioxidation / 47.9847)	78.1	2	-1.24862	NRagged	1019.46
113	123	141	A.[+43.00581]WIR[+43.00581]GC[+47.98474]R.L	127	NTerm(Carbamyl / 43.0058); R3(Carbamyl / 43.0058); C5(Trioxidation / 47.9847)	13.2	2	-1.03563	NRagged	923.403
16003	75	93	N.[+43.00581]LC[+47.98474]NIPC[+170.14190]SALLSSDITASVNCAKKIVSDGNGMNAWVAWR.N	76;80;94	NTerm(Carbamyl / 43.0058); C2(Trioxidation / 47.9847); C6(QAT / 170.1419)	284.8	4	3.47722	NRagged	4268.08
16595	76	94	L.C[+170.14190]NIPC[+170.14190]SALLSSDITASVNCAKKIVSDGNGM[+31.98983]NAWVAWR.N	76;80;94	C1(QAT / 170.1419); C5(QAT / 170.1419); M30(Dioxidation / 31.9898)	155.6	4	-0.796758	NRagged	4266.14
