# Supplementary material for: Protein cysteine S-glycosylation: oxidative hydrolysis of protein S-glycosidic bonds in aqueous alkaline environments
Source: Amino Acids. 2022 Dec 2;55(1):61–74. doi: 10.1007/s00726-022-03208-7 (PMC9877059; doi:10.1007/s00726-022-03208-7)
Supplement: Supplementary file 3 — Supplementary file3 (XLSX 36 KB) [file 726_2022_3208_MOESM3_ESM.xlsx]

## Sheet: S-Glc peps
			Protein cysteine S-glycosylation: oxidative hydrolysis of protein S-glycosidic bonds in aqueous alkaline environments
			Alicja K. Buchowiecka
			alicja.buchowiecka@p.lodz.pl
			Lodz University of Technology
			2/22 Stefanowskiego Street
			50-537 Lodz, Poland
			Institute of Molecular and Industrial BiotechnologyPhone: +48 42 631 34 95
			ORCID: 0000-0002-6730-0898
			alicja.buchowiecka20@gmail.com
S-Qat	S-BM		the color code for modifications at Cys positions
Dha	C
S-Glc	trioxid. C		PROCEDURE 1_S-BM-tagging_CID fragmentation
PID	N-term.	N-term position in pre-protein	SequenCe	C pos. in P00698	Mods (variable)	SCore	z	ppm err.	Cleavage	CalC.M
4695	1	19	G.[+43.00581]KVFGRC[+162.05282]ELAAAMK.R	6	NTerm(Carbamyl / 43.0058); C6(Hex / 162.0528)	196.7	2	4.7818	NRagged	1627.81
3331	2	20	K.VFGRC[+162.05282]ELAAAMK.R	6	C5(Hex / 162.0528)	324.4	2	3.40969	Specific	1456.71
3523	2	20	K.[+43.00581]VFGRC[+162.05282]ELAAAM[+15.99492]K.R	6	NTerm(Carbamyl / 43.0058); C5(Hex / 162.0528); M11(Oxidation / 15.9949)	123.2	2	1.68458	Specific	1515.71
3921	2	20	K.[+43.00581]VFGRC[+162.05282]ELAAAMK.R	6	NTerm(Carbamyl / 43.0058); C5(Hex / 162.0528)	251.3	2	3.40566	Specific	1499.71
4713	2	20	K.VFGRC[+162.05282]ELAAAMK[+43.00581]R.H	6	C5(Hex / 162.0528); K12(Carbamyl / 43.0058)	212.1	3	3.6674	Specific	1655.81
4717	2	20	K.VFGRC[+162.05282]ELAAAMKR[+43.00581].H	6	C5(Hex / 162.0528); R13(Carbamyl / 43.0058)	185.1	2	4.31294	Specific	1655.81
321	6	24	R.C[+162.05282]ELAAAM[+15.99492]KR.H	6	C1(Hex / 162.0528); M7(Oxidation / 15.9949)	200.9	2	3.87647	Specific	1169.54
422	6	24	R.C[+162.05282]ELAAAMK.R	6	C1(Hex / 162.0528)	195.9	2	3.27637	Specific	997.446
469	6	24	R.C[+162.05282]ELAAAMK[+43.00581]R.H	6	C1(Hex / 162.0528); K8(Carbamyl / 43.0058)	252.1	2	2.53621	Specific	1196.55
22030	6	24	R.C[+162.05282]ELAAAMKRHGLDNYR.G	6	C1(Hex / 162.0528)	170.6	3	4.09838	Specific	2008.95
22998	15	33	R.HGLDNYRGYSLGNWVC[+162.05282]AAK.F	30	C16(Hex / 162.0528)	341.1	3	3.51576	Specific	2285.05
2319	22	40	R.GYSLGNWVC[+162.05282]AAK.F	30	C9(Hex / 162.0528)	514.8	2	3.64213	Specific	1429.65
4297	22	40	R.[+43.00581]GYSLGNWVC[+162.05282]AAK.F	30	NTerm(Carbamyl / 43.0058); C9(Hex / 162.0528)	448.9	2	3.05031	Specific	1472.66
732	24	42	Y.SLGNWVC[+162.05282]AAK.F	30	C7(Hex / 162.0528)	337.2	2	3.71497	NRagged	1209.57
34364	46	64	R.N[+0.98402]TDGSTDYGILQINSRWWC[+162.05282]NDGR.T	64	N1(Deamidated / 0.984); C19(Hex / 162.0528)	405.1	3	3.81975	Specific	2833.22
34400	46	64	R.NTDGSTDYGILQINSRWWC[+162.05282]NDGR.T	64	C19(Hex / 162.0528)	604.9	3	3.09818	Specific	2832.24
35286	46	64	R.NTDGSTDYGILQIN[+0.98402]SRWWC[+162.05282]NDGR.T	64	N14(Deamidated / 0.984); C19(Hex / 162.0528)	208.3	2	-4.45396	Specific	2833.22
616	62	80	R.WWC[+162.05282]NDGR.T	64	C3(Hex / 162.0528)	191.3	2	3.16872	Specific	1097.42
669	62	80	R.WWC[+162.05282]N[+0.98402]DGR.T	64	C3(Hex / 162.0528); N4(Deamidated / 0.984)	176.6	2	3.95601	Specific	1098.41
37139	62	80	R.[+43.00581]W[+31.98983]WC[+162.05282]NDGRTPGSRNLC[+170.14190]NIPCSALLS.S	64;76;80	NTerm(Carbamyl / 43.0058); W1(Dioxidation / 31.9898); C3(Hex / 162.0528); C15(QAT / 170.1419)	94.1	3	2.81311	CRagged	3069.41
32137	69	87	R.TPGSRNLC[+170.14190]NIPC[+162.05282]SALLSSDITASVN.C	76;80	C8(QAT / 170.1419); C12(Hex / 162.0528)	208.8	3	3.84935	CRagged	2864.43
32157	69	87	R.TPGSRNLC[+162.05282]NIPC[+170.14190]SALLSSDITASVN.C	76;80	C8(Hex / 162.0528); C12(QAT / 170.1419)	149.1	3	5.11618	CRagged	2864.43
37534	69	87	R.TPGSRNLC[+170.14190]NIPC[+162.05282]SALLSSDITASVNC[+170.14190]AK.K	76;80;94	C8(QAT / 170.1419); C12(Hex / 162.0528); C26(QAT / 170.1419)	119.5	4	2.96674	Specific	3336.71
37695	69	87	R.TPGSRNLC[+162.05282]NIPC[+170.14190]SALLSSDITASVNC[-33.98772]AKK.I	76;80;94	C8(Hex / 162.0528); C12(QAT / 170.1419); C26(Cys->Dha / -33.9877)	158	4	5.84512	Specific	3260.67
37905	69	87	R.TPGSRN[+0.98402]LC[+170.14190]NIPC[+162.05282]SALLSSDITASVNC[+170.14190]AK.K	76;80;94	N6(Deamidated / 0.984); C8(QAT / 170.1419); C12(Hex / 162.0528); C26(QAT / 170.1419)	79.3	4	5.88998	Specific	3337.69
37931	69	87	R.TPGSRNLC[+162.05282]NIPC[+170.14190]SALLSSDITASVNC[+162.05282]AK.K	76;80;94	C8(Hex / 162.0528); C12(QAT / 170.1419); C26(Hex / 162.0528)	172.5	4	1.85715	Specific	3328.62
38040	69	87	R.TPGSRNLC[+162.05282]NIPC[+162.05282]SALLSSDITASVNC[+170.14190]AK.K	76;80;94	C8(Hex / 162.0528); C12(Hex / 162.0528); C26(QAT / 170.1419)	103.7	4	2.26288	Specific	3328.62
38787	69	87	R.TPGSRNLC[-33.98772]NIPC[+170.14190]SALLSSDITASVNC[+162.05282]AK.K	76;80;94	C8(Cys->Dha / -33.9877); C12(QAT / 170.1419); C26(Hex / 162.0528)	150.1	3	4.10141	Specific	3132.58
38859	69	87	R.TPGSRNLC[+162.05282]NIPC[+170.14190]SALLSSDITASVN[+0.98402]C[+162.05282]AK.K	76;80;94	C8(Hex / 162.0528); C12(QAT / 170.1419); N25(Deamidated / 0.984); C26(Hex / 162.0528)	95	4	4.86112	Specific	3329.6
38914	69	87	R.TPGSRN[+0.98402]LC[+162.05282]NIPC[+170.14190]SALLSSDITASVNC[+162.05282]AK.K	76;80;94	N6(Deamidated / 0.984); C8(Hex / 162.0528); C12(QAT / 170.1419); C26(Hex / 162.0528)	32	4	3.08438	Specific	3329.6
39204	69	87	R.TPGSRNLC[+162.05282]N[+0.98402]IPC[+170.14190]SALLSSDITASVNC[+162.05282]AK.K	76;80;94	C8(Hex / 162.0528); N9(Deamidated / 0.984); C12(QAT / 170.1419); C26(Hex / 162.0528)	79.8	4	3.43418	Specific	3329.6
39224	69	87	R.[+43.00581]TPGSRNLC[+162.05282]NIPC[+170.14190]SALLSSDITASVNC[+170.14190]AK.K	76;80;94	NTerm(Carbamyl / 43.0058); C8(Hex / 162.0528); C12(QAT / 170.1419); C26(QAT / 170.1419)	56.4	4	4.63474	Specific	3379.71
39247	69	87	R.TPGSRNLC[+162.05282]NIPC[+170.14190]SALLSSDITASVNC[-33.98772]AK.K	76;80;94	C8(Hex / 162.0528); C12(QAT / 170.1419); C26(Cys->Dha / -33.9877)	61.6	4	-1.44447	Specific	3132.58
39250	69	87	R.TPGSRNLC[+170.14190]NIPC[-33.98772]SALLSSDITASVNC[+162.05282]AK.K	76;80;94	C8(QAT / 170.1419); C12(Cys->Dha / -33.9877); C26(Hex / 162.0528)	172	3	4.70161	Specific	3132.58
39252	69	87	R.TPGSRNLC[+162.05282]NIPC[+162.05282]SALLSSDITASVN[+0.98402]C[+170.14190]AK.K	76;80;94	C8(Hex / 162.0528); C12(Hex / 162.0528); N25(Deamidated / 0.984); C26(QAT / 170.1419)	71.3	4	4.21216	Specific	3329.6
39306	69	87	R.TPGSRNLC[+162.05282]NIPC[-33.98772]SALLSSDITASVN[+0.98402]C[+170.14190]AK.K	76;80;94	C8(Hex / 162.0528); C12(Cys->Dha / -33.9877); N25(Deamidated / 0.984); C26(QAT / 170.1419)	21.2	4	5.22716	Specific	3133.56
39348	69	87	R.TPGSRNLC[+170.14190]NIPC[+162.05282]SALLSSDITASVNC[-33.98772]AK.K	76;80;94	C8(QAT / 170.1419); C12(Hex / 162.0528); C26(Cys->Dha / -33.9877)	144.4	3	4.53823	Specific	3132.58
39714	69	87	R.TPGSRNLC[-33.98772]NIPC[+162.05282]SALLSSDITASVNC[+170.14190]AK.K	76;80;94	C8(Cys->Dha / -33.9877); C12(Hex / 162.0528); C26(QAT / 170.1419)	156	3	3.73731	Specific	3132.58
40136	69	87	R.TPGSRNLC[+162.05282]NIPC[-33.98772]SALLSSDITASVNC[+170.14190]AK.K	76;80;94	C8(Hex / 162.0528); C12(Cys->Dha / -33.9877); C26(QAT / 170.1419)	126.2	4	-1.41441	Specific	3132.58
40149	69	87	R.TPGSRN[+0.98402]LC[+162.05282]NIPC[+170.14190]SALLSSDITASVNC[-33.98772]AK.K	76;80;94	N6(Deamidated / 0.984); C8(Hex / 162.0528); C12(QAT / 170.1419); C26(Cys->Dha / -33.9877)	21.9	4	4.25728	Specific	3133.56
40365	69	87	R.[+43.00581]TPGSRNLC[+170.14190]NIPC[-33.98772]SALLSSDITASVNC[+162.05282]AK.K	76;80;94	NTerm(Carbamyl / 43.0058); C8(QAT / 170.1419); C12(Cys->Dha / -33.9877); C26(Hex / 162.0528)	99.5	3	2.24812	Specific	3175.59
34091	72	90	G.SRNLC[+162.05282]N[+0.98402]IPC[+170.14190]SALLSSDITASVNCAK.K	76;80;94	C5(Hex / 162.0528); N6(Deamidated / 0.984); C9(QAT / 170.1419)	102.3	3	-3.81365	NRagged	2912.43
3799	74	92	R.NLC[+170.14190]NIPC[+162.05282]SALLS.S	76;80	C3(QAT / 170.1419); C7(Hex / 162.0528)	222	2	4.28134	CRagged	1578.8
3801	74	92	R.NLC[+162.05282]NIPC[+170.14190]SALLS.S	76;80	C3(Hex / 162.0528); C7(QAT / 170.1419)	213.2	2	5.53412	CRagged	1578.8
4063	74	92	R.NLC[+170.14190]NIPC[+162.05282]SALL.S	76;80	C3(QAT / 170.1419); C7(Hex / 162.0528)	163.9	2	5.75943	CRagged	1491.77
22420	74	92	R.NLC[+170.14190]NIPC[+162.05282]SALLSSDITA.S	76;80	C3(QAT / 170.1419); C7(Hex / 162.0528)	242.9	2	5.4402	CRagged	2066.03
23293	74	92	R.NLC[+170.14190]NIPC[+162.05282]SALLSSDITASVN.C	76;80	C3(QAT / 170.1419); C7(Hex / 162.0528)	281.1	2	5.88379	CRagged	2366.17
23316	74	92	R.NLC[+162.05282]NIPC[+170.14190]SALLSSDITASVN.C	76;80	C3(Hex / 162.0528); C7(QAT / 170.1419)	225.3	2	5.80266	CRagged	2366.17
23477	74	92	R.NLC[+170.14190]NIPC[+162.05282]SALLSSDITASVN[+0.98402].C	76;80	C3(QAT / 170.1419); C7(Hex / 162.0528); N20(Deamidated / 0.984)	93.2	2	5.54678	CRagged	2367.15
24712	74	92	R.NLC[+162.05282]NIPC[+170.14190]SALLSSDITASVNC[-33.98772]AKK.I	76;80;94	C3(Hex / 162.0528); C7(QAT / 170.1419); C21(Cys->Dha / -33.9877)	224.2	3	2.13562	Specific	2762.42
24734	74	92	R.NLC[+170.14190]NIPC[+162.05282]SALLSSDITASVNC[-33.98772]AKK.I	76;80;94	C3(QAT / 170.1419); C7(Hex / 162.0528); C21(Cys->Dha / -33.9877)	154.6	4	1.88059	Specific	2762.42
24821	74	92	R.NLC[+170.14190]NIPC[-33.98772]SALLSSDITASVNC[+162.05282]AKK.I	76;80;94	C3(QAT / 170.1419); C7(Cys->Dha / -33.9877); C21(Hex / 162.0528)	64.8	4	2.56614	Specific	2762.42
24974	74	92	R.NLC[+170.14190]N[+0.98402]IPC[+162.05282]SALLSSDITASVNC[-33.98772]AKK.I	76;80;94	C3(QAT / 170.1419); N4(Deamidated / 0.984); C7(Hex / 162.0528); C21(Cys->Dha / -33.9877)	148.9	4	5.61979	Specific	2763.4
25054	74	92	R.NLC[+162.05282]NIPC[-33.98772]SALLSSDITASVNC[+170.14190]AKK.I	76;80;94	C3(Hex / 162.0528); C7(Cys->Dha / -33.9877); C21(QAT / 170.1419)	45.9	3	-1.28027	Specific	2762.42
25103	74	92	R.N[+0.98402]LC[+162.05282]NIPC[+170.14190]SALLSSDITASVNC[-33.98772]AKK.I	76;80;94	N1(Deamidated / 0.984); C3(Hex / 162.0528); C7(QAT / 170.1419); C21(Cys->Dha / -33.9877)	126.8	3	3.0101	Specific	2763.4
25223	74	92	R.[+43.00581]NLC[+162.05282]NIPC[+170.14190]SALLSSDITASVNC[-33.98772]AKK.I	76;80;94	NTerm(Carbamyl / 43.0058); C3(Hex / 162.0528); C7(QAT / 170.1419); C21(Cys->Dha / -33.9877)	166.3	3	0.606296	Specific	2805.43
25315	74	92	R.NLC[+162.05282]NIPC[-33.98772]SALLSSDITASVN[+0.98402]CAKKIV.S	76;80;94	C3(Hex / 162.0528); C7(Cys->Dha / -33.9877); N20(Deamidated / 0.984)	98.3	3	4.88772	CRagged	2805.41
26072	74	92	R.NLC[+170.14190]NIPC[+162.05282]SALLSSDITASVN[+0.98402]C[-33.98772]AKK.I	76;80;94	C3(QAT / 170.1419); C7(Hex / 162.0528); N20(Deamidated / 0.984); C21(Cys->Dha / -33.9877)	74.3	4	1.41245	Specific	2763.4
26284	74	92	R.NLC[+162.05282]NIPC[+170.14190]SALLSSDITASVNC[-33.98772]AK.K	76;80;94	C3(Hex / 162.0528); C7(QAT / 170.1419); C21(Cys->Dha / -33.9877)	244.3	3	3.76471	Specific	2634.32
26406	74	92	R.[+43.00581]NLC[+170.14190]NIPC[+162.05282]SALLSSDITASVNC[-33.98772]AKK.I	76;80;94	NTerm(Carbamyl / 43.0058); C3(QAT / 170.1419); C7(Hex / 162.0528); C21(Cys->Dha / -33.9877)	62.2	3	2.19044	Specific	2805.43
26466	74	92	R.NLC[+162.05282]NIPC[+170.14190]SALLSSDITASVN[+0.98402]C[-33.98772]AKK.I	76;80;94	C3(Hex / 162.0528); C7(QAT / 170.1419); N20(Deamidated / 0.984); C21(Cys->Dha / -33.9877)	61.3	3	3.54831	Specific	2763.4
27267	74	92	R.NLC[-33.98772]NIPC[+170.14190]SALLSSDITASVNC[+162.05282]AK.K	76;80;94	C3(Cys->Dha / -33.9877); C7(QAT / 170.1419); C21(Hex / 162.0528)	280.3	3	2.35611	Specific	2634.32
27796	74	92	R.NLC[-33.98772]NIPC[+162.05282]SALLSSDITASVNC[+170.14190]AK.K	76;80;94	C3(Cys->Dha / -33.9877); C7(Hex / 162.0528); C21(QAT / 170.1419)	242	3	3.98382	Specific	2634.32
27878	74	92	R.NLC[+162.05282]NIPC[-33.98772]SALLSSDITASVNC[+170.14190]AK.K	76;80;94	C3(Hex / 162.0528); C7(Cys->Dha / -33.9877); C21(QAT / 170.1419)	67.5	2	-2.07049	Specific	2634.32
30868	74	92	R.NLC[+170.14190]NIPC[+170.14190]SALLSSDITASVNC[+162.05282]AK.K	76;80;94	C3(QAT / 170.1419); C7(QAT / 170.1419); C21(Hex / 162.0528)	106.8	4	3.44039	Specific	2838.45
30926	74	92	R.NLC[+162.05282]NIPC[+170.14190]SALLSSDITASVNC[+170.14190]AK.K	76;80;94	C3(Hex / 162.0528); C7(QAT / 170.1419); C21(QAT / 170.1419)	86.5	4	3.16181	Specific	2838.45
30964	74	92	R.NLC[+170.14190]NIPC[+162.05282]SALLSSDITASVNC[+170.14190]AK.K	76;80;94	C3(QAT / 170.1419); C7(Hex / 162.0528); C21(QAT / 170.1419)	346	3	3.1148	Specific	2838.45
31270	74	92	R.NLC[+162.05282]NIPC[+170.14190]SALLSSDITASVNC[+162.05282]AK.K	76;80;94	C3(Hex / 162.0528); C7(QAT / 170.1419); C21(Hex / 162.0528)	492.4	3	2.67407	Specific	2830.36
31613	74	92	R.NLC[+170.14190]NIPC[+162.05282]SALLSSDITASVN[+0.98402]C[+170.14190]AK.K	76;80;94	C3(QAT / 170.1419); C7(Hex / 162.0528); N20(Deamidated / 0.984); C21(QAT / 170.1419)	285.8	3	5.57711	Specific	2839.44
31636	74	92	R.N[+0.98402]LC[+170.14190]NIPC[+162.05282]SALLSSDITASVNC[+170.14190]AK.K	76;80;94	N1(Deamidated / 0.984); C3(QAT / 170.1419); C7(Hex / 162.0528); C21(QAT / 170.1419)	187.7	3	5.52076	Specific	2839.44
31662	74	92	R.NLC[+170.14190]N[+0.98402]IPC[+162.05282]SALLSSDITASVNC[+170.14190]AK.K	76;80;94	C3(QAT / 170.1419); N4(Deamidated / 0.984); C7(Hex / 162.0528); C21(QAT / 170.1419)	285.9	3	5.60777	Specific	2839.44
32232	74	92	R.NLC[+162.05282]NIPC[+170.14190]SALLSSDITASVN[+0.98402]C[+162.05282]AK.K	76;80;94	C3(Hex / 162.0528); C7(QAT / 170.1419); N20(Deamidated / 0.984); C21(Hex / 162.0528)	298.6	3	5.59927	Specific	2831.35
32257	74	92	R.[+43.00581]NLC[+170.14190]NIPC[+162.05282]SALLSSDITASVNC[+170.14190]AK.K	76;80;94	NTerm(Carbamyl / 43.0058); C3(QAT / 170.1419); C7(Hex / 162.0528); C21(QAT / 170.1419)	197.2	3	-2.13552	Specific	2881.46
32417	74	92	R.NLC[+162.05282]NIPC[+162.05282]SALLSSDITASVNC[+170.14190]AK.K	76;80;94	C3(Hex / 162.0528); C7(Hex / 162.0528); C21(QAT / 170.1419)	117.7	3	2.57865	Specific	2830.36
33348	74	92	R.NLC[+170.14190]NIPC[+162.05282]SALLSSDITASVN[+0.98402]C[+190.07423]AK.K	76;80;94	C3(QAT / 170.1419); C7(Hex / 162.0528); N20(Deamidated / 0.984); C21(Bromobimane / 190.0742)	194.2	3	5.93962	Specific	2859.37
34754	74	92	R.NLC[+162.05282]NIPC[+170.14190]SALLSSDITASVN[+0.98402]C[+190.07423]AK.K	76;80;94	C3(Hex / 162.0528); C7(QAT / 170.1419); N20(Deamidated / 0.984); C21(Bromobimane / 190.0742)	322.8	3	4.24842	Specific	2859.37
34829	74	92	R.NLC[+162.05282]NIPC[+170.14190]SALLSSDITASVNC[+190.07423]AK.K	76;80;94	C3(Hex / 162.0528); C7(QAT / 170.1419); C21(Bromobimane / 190.0742)	265.2	3	4.38797	Specific	2858.39
35216	74	92	R.N[+0.98402]LC[+162.05282]NIPC[+170.14190]SALLSSDITASVNC[+190.07423]AK.K	76;80;94	N1(Deamidated / 0.984); C3(Hex / 162.0528); C7(QAT / 170.1419); C21(Bromobimane / 190.0742)	111.1	3	5.01167	Specific	2859.37
35260	74	92	R.NLC[+170.14190]NIPC[+162.05282]SALLSSDITASVNC[+190.07423]AK.K	76;80;94	C3(QAT / 170.1419); C7(Hex / 162.0528); C21(Bromobimane / 190.0742)	137.4	3	2.14491	Specific	2858.39
35280	74	92	R.NLC[+190.07423]NIPC[+170.14190]SALLSSDITASVNC[+162.05282]AK.K	76;80;94	C3(Bromobimane / 190.0742); C7(QAT / 170.1419); C21(Hex / 162.0528)	19.8	3	5.02833	Specific	2858.39
51982	74	92	R.N[+0.98402]LC[-33.98772]NIPC[-33.98772]SALLSSDITASVNC[+162.05282]AKKIVSDGNGMNAWVAWR.N	76;80;94	N1(Deamidated / 0.984); C3(Cys->Dha / -33.9877); C7(Cys->Dha / -33.9877); C21(Hex / 162.0528)	191.2	4	3.06109	Specific	4216.06
52066	74	92	R.NLC[-33.98772]NIPC[-33.98772]SALLSSDITASVNC[+162.05282]AKKIVSDGN[+0.98402]GMNAWVAWR.N	76;80;94	C3(Cys->Dha / -33.9877); C7(Cys->Dha / -33.9877); C21(Hex / 162.0528); N30(Deamidated / 0.984)	292.4	4	-1.6956	Specific	4216.06
59539	74	92	R.NLC[-33.98772]NIPC[+47.98474]SALLSSDITASVNC[+162.05282]AKKIVSDGNGMNAWVAWR.N	76;80;94	C3(Cys->Dha / -33.9877); C7(Trioxidation / 47.9847); C21(Hex / 162.0528)	232.9	3	-4.9092	Specific	4297.05
62579	74	92	R.NLC[+162.05282]NIPC[-33.98772]SALLSSDITASVNC[-33.98772]AKKIVSDGNGM[+31.98983]NAWVAWR.N	76;80;94	C3(Hex / 162.0528); C7(Cys->Dha / -33.9877); C21(Cys->Dha / -33.9877); M32(Dioxidation / 31.9898)	220.6	4	-0.393382	Specific	4247.06
63823	74	92	R.NLC[+170.14190]NIPC[-33.98772]SALLSSDITASVNC[+162.05282]AKKIVSDGN[+0.98402]GMNAWVAWR.N	76;80;94	C3(QAT / 170.1419); C7(Cys->Dha / -33.9877); C21(Hex / 162.0528); N30(Deamidated / 0.984)	99.1	5	3.00259	Specific	4420.19
63957	74	92	R.NLC[+170.14190]NIPC[+162.05282]SALLSSDITASVNC[-33.98772]AKKIVSDGN[+0.98402]GMNAWVAWR.N	76;80;94	C3(QAT / 170.1419); C7(Hex / 162.0528); C21(Cys->Dha / -33.9877); N30(Deamidated / 0.984)	254.9	5	0.113462	Specific	4420.19
64251	74	92	R.NLC[+170.14190]NIPC[+162.05282]SALLSSDITASVNC[-33.98772]AKKIVSDGNGMNAWVAWR.N	76;80;94	C3(QAT / 170.1419); C7(Hex / 162.0528); C21(Cys->Dha / -33.9877)	112.1	5	-1.68114	Specific	4419.2
65824	74	92	R.NLC[+170.14190]NIPC[+162.05282]SALLSSDITASVNC[-33.98772]AKKIVSDGNGMN[+0.98402]AWVAWR.N	76;80;94	C3(QAT / 170.1419); C7(Hex / 162.0528); C21(Cys->Dha / -33.9877); N33(Deamidated / 0.984)	165.7	5	-0.314029	Specific	4420.19
66061	74	92	R.NLC[+170.14190]NIPC[+162.05282]SALLSSDITASVN[+0.98402]C[-33.98772]AKKIVSDGNGMNAWVAWR.N	76;80;94	C3(QAT / 170.1419); C7(Hex / 162.0528); N20(Deamidated / 0.984); C21(Cys->Dha / -33.9877)	239.9	5	-1.51388	Specific	4420.19
30434	92	110	S.VN[+0.98402]C[+162.05282]AKKIVSDGN[+0.98402]GMNAWVAWR.N	94	N2(Deamidated / 0.984); C3(Hex / 162.0528); N12(Deamidated / 0.984)	79.6	2	2.46096	NRagged	2482.16
24107	93	111	V.[+43.00581]NC[+162.05282]AKKIVSDGNGMNAWVAWR.N	94	NTerm(Carbamyl / 43.0058); C2(Hex / 162.0528)	59.7	2	2.14634	NRagged	2424.13
15995	113	131	R.NRC[+162.05282]KGTDVQAWIR.G	115	C3(Hex / 162.0528)	428.1	2	4.00919	Specific	1707.84
16063	113	131	R.N[+0.98402]RC[+162.05282]KGTDVQAWIR.G	115	N1(Deamidated / 0.984); C3(Hex / 162.0528)	465.7	2	4.00049	Specific	1708.82
16073	113	131	R.NRC[+162.05282]K[+43.00581]GTDVQAWIR.G	115	C3(Hex / 162.0528); K4(Carbamyl / 43.0058)	134.2	3	2.21724	Specific	1750.84
16077	113	131	R.[+43.00581]N[+0.98402]RC[+162.05282]KGTDVQAWIR.G	115	NTerm(Carbamyl / 43.0058); N1(Deamidated / 0.984); C3(Hex / 162.0528)	143.8	3	3.92528	Specific	1751.83
16087	113	131	R.[+43.00581]NRC[+162.05282]KGTDVQAWIR.G	115	NTerm(Carbamyl / 43.0058); C3(Hex / 162.0528)	265.2	2	1.84055	Specific	1750.84
1836	115	133	R.C[+162.05282]KGTDVQAWIR.G	115	C1(Hex / 162.0528)	305.2	2	2.15599	Specific	1437.69
3708	115	133	R.[+43.00581]C[+162.05282]KGTDVQAWIR.G	115	NTerm(Carbamyl / 43.0058); C1(Hex / 162.0528)	250.1	2	1.54603	Specific	1480.7
3393	117	135	K.GTDVQAWIRGC[+162.05282]R.L	127	C11(Hex / 162.0528)	374.6	2	3.49373	Specific	1522.72
4761	117	135	K.GTDVQAWIRGC[+162.05282]RL.-	127	C11(Hex / 162.0528)	236.6	2	2.65176	Specific	1635.8

## Sheet: C and  triox. C peps
			PROCEDURE 1_S-BM-tagging_CID fragmentation
S-Qat	S-BM		the color code for modifications at Cys positions
Dha	C
S-Glc	trioxid. C
PID	N-term.	N-term position in pre-protein	SequenCe	C pos. in P00698	Mods (variable)	SCore	z	ppm err.	Cleavage	CalC.M
2904	1	19	G.KVFGRCELAAAM[+15.99492]K.R	6	M12(Oxidation / 15.9949)	22.5	2	5.95084	NRagged	1438.74
2464	2	20	K.VFGRC[+47.98474]ELAAAMK.R	6	C5(Trioxidation / 47.9847)	439.8	2	2.93774	Specific	1342.64
2957	2	20	K.[+43.00581]VFGR[+43.00581]C[+47.98474]ELAAAMK.R	6	NTerm(Carbamyl / 43.0058); R4(Carbamyl / 43.0058); C5(Trioxidation / 47.9847)	22	2	1.84986	Specific	1428.65
2873	21	39	Y.RGYSLGNWVCAAK.F	30		83.6	2	-4.08448	NRagged	1423.7
4309	21	39	Y.RGYSLGN[+0.98402]WVC[+47.98474]AAK.F	30	N7(Deamidated / 0.984); C10(Trioxidation / 47.9847)	71	2	2.81286	NRagged	1472.67
4502	21	39	Y.[+43.00581]RGYSLGNWVCAAK.F	30	NTerm(Carbamyl / 43.0058)	109.6	2	-3.53768	NRagged	1466.71
35616	21	39	Y.[+43.00581]RGYSLGNWVCAAKFESNFNTQATNR.N	30	NTerm(Carbamyl / 43.0058)	250	3	2.04282	NRagged	2876.34
35651	21	39	Y.RGYSLGNWVCAAK[+43.00581]FESNFNTQATNR.N	30	K13(Carbamyl / 43.0058)	143	2	2.14913	NRagged	2876.34
26630	24	42	Y.SLGNWVCAAK[+43.00581]FESNFNTQATNR.N	30	K10(Carbamyl / 43.0058)	33.9	2	4.44095	NRagged	2500.16
37139	62	80	R.[+43.00581]W[+31.98983]WC[+162.05282]NDGRTPGSRNLC[+170.14190]NIPCSALLS.S	64;76;80	NTerm(Carbamyl / 43.0058); W1(Dioxidation / 31.9898); C3(Hex / 162.0528); C15(QAT / 170.1419)	94.1	3	2.81311	CRagged	3069.41
42110	62	80	R.WWC[+47.98474]NDGRTPGSRN[+0.98402]LCNIPCSALLSSDITASV.N	64;76;80	C3(Trioxidation / 47.9847); N13(Deamidated / 0.984)	137.6	3	5.16454	CRagged	3384.52
27809	69	87	R.[+43.00581]TPGSRNLC[-33.98772]NIPCSALLSSDITASVNC.A	76;80;94	NTerm(Carbamyl / 43.0058); C8(Cys->Dha / -33.9877)	79.8	3	-2.37967	CRagged	2644.26
28253	69	87	R.TPGSR[+43.00581]NLC[-33.98772]NIPCSALLSSDITASVNC.A	76;80;94	R5(Carbamyl / 43.0058); C8(Cys->Dha / -33.9877)	33	3	-4.18078	CRagged	2644.26
28511	69	87	R.TPGSRNLC[-33.98772]N[+0.98402]IPCSALLSSDITASVNC[-33.98772].A	76;80;94	C8(Cys->Dha / -33.9877); N9(Deamidated / 0.984); C26(Cys->Dha / -33.9877)	23.3	2	2.13799	CRagged	2568.25
29259	69	87	R.[+43.00581]TPGSR[+43.00581]NLC[-33.98772]NIPCSALLSSDITASVNC.A	76;80;94	NTerm(Carbamyl / 43.0058); R5(Carbamyl / 43.0058); C8(Cys->Dha / -33.9877)	58.7	2	4.54224	CRagged	2687.26
29839	69	87	R.[+43.00581]TPGSR[+43.00581]NLCNIPCSALLSSDITASVNC[-33.98772].A	76;80;94	NTerm(Carbamyl / 43.0058); R5(Carbamyl / 43.0058); C26(Cys->Dha / -33.9877)	28.8	2	3.11823	CRagged	2687.26
31948	69	87	R.TPGSRNLC[+47.98474]NIPC[-33.98772]SALLSSDITASVNC[+170.14190]AK.K	76;80;94	C8(Trioxidation / 47.9847); C12(Cys->Dha / -33.9877); C26(QAT / 170.1419)	68.8	4	-1.9573	Specific	3018.51
39467	69	87	R.[+43.00581]TPGSRN[+0.98402]LC[+47.98474]NIPC[+170.14190]SALLSSDITASVNCAKK.I	76;80;94	NTerm(Carbamyl / 43.0058); N6(Deamidated / 0.984); C8(Trioxidation / 47.9847); C12(QAT / 170.1419)	51.2	4	5.60128	Specific	3224.58
29678	71	89	P.[+43.00581]GSRN[+0.98402]LCNIPC[-33.98772]SALLSSDITASVNC[+170.14190]AK.K	76;80;94	NTerm(Carbamyl / 43.0058); N4(Deamidated / 0.984); C10(Cys->Dha / -33.9877); C24(QAT / 170.1419)	48.9	2	2.62879	NRagged	2816.42
34091	72	90	G.SRNLC[+162.05282]N[+0.98402]IPC[+170.14190]SALLSSDITASVNCAK.K	76;80;94	C5(Hex / 162.0528); N6(Deamidated / 0.984); C9(QAT / 170.1419)	102.3	3	-3.81365	NRagged	2912.43
25370	73	91	S.RN[+0.98402]LC[+47.98474]NIPC[+170.14190]SALLSSDITASVNC[-33.98772]AKK.I	76;80;94	N2(Deamidated / 0.984); C4(Trioxidation / 47.9847); C8(QAT / 170.1419); C22(Cys->Dha / -33.9877)	115.6	3	1.29848	NRagged	2805.44
25755	73	91	S.RN[+0.98402]LCNIPC[+170.14190]SALLSSDITASVNCAKK.I	76;80;94	N2(Deamidated / 0.984); C8(QAT / 170.1419)	79.3	3	0.794161	NRagged	2791.44
26004	73	91	S.[+43.00581]RN[+0.98402]LC[+190.07423]NIPCSALLSSDITASVNCAK.K	76;80;94	NTerm(Carbamyl / 43.0058); N2(Deamidated / 0.984); C4(Bromobimane / 190.0742)	27.5	3	2.44992	NRagged	2726.28
27473	73	91	S.RNLCN[+0.98402]IPCSALLSSDITASVNC[+170.14190]AKK.I	76;80;94	N5(Deamidated / 0.984); C22(QAT / 170.1419)	97	3	1.00234	NRagged	2791.44
28353	73	91	S.RN[+0.98402]LCNIPCSALLSSDITASVNC[+170.14190]AK.K	76;80;94	N2(Deamidated / 0.984); C22(QAT / 170.1419)	73.9	3	4.81946	NRagged	2663.34
28844	73	91	S.RNLCNIPCSALLSSDITASVN[+0.98402]C[+170.14190]AK.K	76;80;94	N21(Deamidated / 0.984); C22(QAT / 170.1419)	85.3	3	4.96838	NRagged	2663.34
23654	74	92	R.NLC[-33.98772]NIPC[+47.98474]SALLSSDITASVNCAK.K	76;80;94	C3(Cys->Dha / -33.9877); C7(Trioxidation / 47.9847)	52.4	2	-0.824726	Specific	2350.11
25315	74	92	R.NLC[+162.05282]NIPC[-33.98772]SALLSSDITASVN[+0.98402]CAKKIV.S	76;80;94	C3(Hex / 162.0528); C7(Cys->Dha / -33.9877); N20(Deamidated / 0.984)	98.3	3	4.88772	CRagged	2805.41
26044	74	92	R.[+43.00581]NLCNIPC[+170.14190]SALLSSDITASVNC[+47.98474]A.K	76;80;94	NTerm(Carbamyl / 43.0058); C7(QAT / 170.1419); C21(Trioxidation / 47.9847)	42.2	2	1.0488	CRagged	2469.15
26146	74	92	R.NLCN[+0.98402]IPCSALLSSDITASVNC[+170.14190]AKK.I	76;80;94	N4(Deamidated / 0.984); C21(QAT / 170.1419)	68.7	3	0.301741	Specific	2635.34
26369	74	92	R.NLC[+170.14190]NIPCSALLSSDITASVN[+0.98402]CAKK.I	76;80;94	C3(QAT / 170.1419); N20(Deamidated / 0.984)	81.6	3	-3.23702	Specific	2635.34
27724	74	92	R.NLCNIPCSALLSSDITASVN[+0.98402]C[+170.14190]AKK.I	76;80;94	N20(Deamidated / 0.984); C21(QAT / 170.1419)	46.4	3	-3.6644	Specific	2635.34
29311	74	92	R.[+43.00581]NLCNIPCSALLSSDITASVNC[-33.98772]AKK.I	76;80;94	NTerm(Carbamyl / 43.0058); C21(Cys->Dha / -33.9877)	34.3	2	-3.28894	Specific	2473.23
59539	74	92	R.NLC[-33.98772]NIPC[+47.98474]SALLSSDITASVNC[+162.05282]AKKIVSDGNGMNAWVAWR.N	76;80;94	C3(Cys->Dha / -33.9877); C7(Trioxidation / 47.9847); C21(Hex / 162.0528)	232.9	3	-4.9092	Specific	4297.05
63550	74	92	R.[+43.00581]NLC[+170.14190]NIPC[+47.98474]SALLSSDITASVNC[+170.14190]AKKIVSDGNGMNAWVAWR.N	76;80;94	NTerm(Carbamyl / 43.0058); C3(QAT / 170.1419); C7(Trioxidation / 47.9847); C21(QAT / 170.1419)	213.4	4	-5.53726	Specific	4552.27
66230	74	92	R.NLC[+190.07423]NIPCSALLSSDITASVNC[+170.14190]AKK[+43.00581]IVSDGN[+0.98402]GMNAWVAWR.N	76;80;94	C3(Bromobimane / 190.0742); C21(QAT / 170.1419); K24(Carbamyl / 43.0058); N30(Deamidated / 0.984)	189.7	4	3.55621	Specific	4525.2
29477	74	92	R.NLC[+47.98474]NIPC[-33.98772]SALLSSDITASVNC[+170.14190]AKK.I	80;94	C3(Trioxidation / 47.9847); C7(Cys->Dha / -33.9877); C21(QAT / 170.1419)	10.2	2	-3.21941	Specific	2648.35
16105	80	98	P.[+43.00581]C[-33.98772]SALLSSDITASVNCAK.K	80;94	NTerm(Carbamyl / 43.0058); C1(Cys->Dha / -33.9877)	84.4	2	1.74178	NRagged	1690.82
36028	85	103	L.[+43.00581]SSDITASVNCAK[+43.00581]KIVSDGN[+0.98402]GMNAWVAWR.N	94	NTerm(Carbamyl / 43.0058); K12(Carbamyl / 43.0058); N19(Deamidated / 0.984)	207	2	5.66214	NRagged	3066.43
562	87	105	S.[+43.00581]DITASVNCAK[+43.00581].K	94	NTerm(Carbamyl / 43.0058); K10(Carbamyl / 43.0058)	22.5	3	-0.964199	NRagged	1106.5
30119	87	105	S.DITASVN[+0.98402]CAKKIVSDGNGMNAWVAWR.N	94	N7(Deamidated / 0.984)	128.9	2	-3.24744	NRagged	2806.35
34518	87	105	S.[+43.00581]DITASVNCAKK[+43.00581]IVSDGNGMNAWVAWR.N	94	NTerm(Carbamyl / 43.0058); K11(Carbamyl / 43.0058)	143.9	3	5.26634	NRagged	2891.38
30325	90	108	T.ASVNCAKKIVSDGN[+0.98402]GMNAWVAWR.N	94	N14(Deamidated / 0.984)	110.3	2	3.21084	NRagged	2477.19
23992	91	109	A.SVNCAKKIVSDGNGMNAWVAWR.N	94		102.3	2	-2.12024	NRagged	2405.17
23861	92	110	S.VN[+0.98402]CAKKIVSDGNGM[+15.99492]NAWVAWR.N	94	N2(Deamidated / 0.984); M14(Oxidation / 15.9949)	79.3	2	2.07281	NRagged	2335.12
23938	92	110	S.[+43.00581]VNCAKKIVSDGNGM[+15.99492]NAWVAWR.N	94	NTerm(Carbamyl / 43.0058); M14(Oxidation / 15.9949)	66.5	2	2.57692	NRagged	2377.14
23956	92	110	S.[+43.00581]VNCAKKIVSDGNGMNAWVAWR.N	94	NTerm(Carbamyl / 43.0058)	107.1	2	4.44546	NRagged	2361.15
17270	113	131	R.[+43.00581]NR[+43.00581]C[+47.98474]KGTDVQAWIR.G	115	NTerm(Carbamyl / 43.0058); R2(Carbamyl / 43.0058); C3(Trioxidation / 47.9847)	48.2	2	4.26071	Specific	1679.78
2652	115	133	R.CKGTDVQ[+0.98402]AWIR.G	115	Q7(Deamidated / 0.984)	93.6	2	4.1743	Specific	1276.62
2896	117	135	K.GTDVQ[+0.98402]AWIRGCR.L	127	Q5(Deamidated / 0.984)	57.2	2	5.70836	Specific	1361.65

## Sheet: S-BM peps
			PROCEDURE 1_S-BM-tagging_CID fragmentation
S-Qat	S-BM		the color code for modifications at Cys positions
Dha	C
S-Glc	trioxid. C
PID	N-term.	N-term position in pre-protein	SequenCe	C pos. in P00698	Mods (variable)	SCore	z	ppm err.	Cleavage	CalC.M
3585	2	20	K.VFGRC[+190.07423]ELAAAMK.R	6	C5(Bromobimane / 190.0742)	285.5	2	2.74743	Specific	1484.73
4694	2	20	K.VFGRC[+190.07423]ELAAAMKR.H	6	C5(Bromobimane / 190.0742)	310.2	3	2.7298	Specific	1640.83
678	6	24	R.C[+190.07423]ELAAAMK.R	6	C1(Bromobimane / 190.0742)	389.9	2	3.904	Specific	1025.47
4196	22	40	R.GYSLGNWVC[+190.07423]AAK.F	30	C9(Bromobimane / 190.0742)	594.6	2	4.45087	Specific	1457.68
4355	22	40	R.GYSLGN[+0.98402]WVC[+190.07423]AAK.F	30	N6(Deamidated / 0.984); C9(Bromobimane / 190.0742)	484.7	2	1.68043	Specific	1458.66
4496	22	40	R.[+43.00581]GYSLGNWVC[+190.07423]AAK.F	30	NTerm(Carbamyl / 43.0058); C9(Bromobimane / 190.0742)	505.5	2	5.89759	Specific	1500.68
993	24	42	Y.SLGNWVC[+190.07423]AAK.F	30	C7(Bromobimane / 190.0742)	352.3	2	3.8128	NRagged	1237.59
30244	24	42	Y.[+43.00581]SLGNWVC[+190.07423]AAKFESNFNTQATNR.N	30	NTerm(Carbamyl / 43.0058); C7(Bromobimane / 190.0742)	63.5	2	1.78411	NRagged	2690.23
1015	62	80	R.WWC[+190.07423]NDGR.T	64	C3(Bromobimane / 190.0742)	268.1	2	3.47802	Specific	1125.44
1047	62	80	R.WWC[+190.07423]N[+0.98402]DGR.T	64	C3(Bromobimane / 190.0742); N4(Deamidated / 0.984)	264.2	2	4.54724	Specific	1126.43
1130	62	80	R.[+43.00581]WWC[+190.07423]NDGR.T	64	NTerm(Carbamyl / 43.0058); C3(Bromobimane / 190.0742)	250.2	2	4.68044	Specific	1168.45
1142	62	80	R.[+43.00581]WWC[+190.07423]N[+0.98402]DGR.T	64	NTerm(Carbamyl / 43.0058); C3(Bromobimane / 190.0742); N4(Deamidated / 0.984)	213.5	2	3.72786	Specific	1169.43
39348	69	87	R.TPGSRNLC[+170.14190]NIPC[+162.05282]SALLSSDITASVNC[-33.98772]AK.K	76;80;94	C8(QAT / 170.1419); C12(Hex / 162.0528); C26(Cys->Dha / -33.9877)	144.4	3	4.53823	Specific	3132.58
40166	69	87	R.TPGSRN[+0.98402]LC[+170.14190]NIPC[+190.07423]SALLSSDITASVNC[+170.14190]AK.K	76;80;94	N6(Deamidated / 0.984); C8(QAT / 170.1419); C12(Bromobimane / 190.0742); C26(QAT / 170.1419)	40	4	1.9433	Specific	3365.71
26004	73	91	S.[+43.00581]RN[+0.98402]LC[+190.07423]NIPCSALLSSDITASVNCAK.K	76;80;94	NTerm(Carbamyl / 43.0058); N2(Deamidated / 0.984); C4(Bromobimane / 190.0742)	27.5	3	2.44992	NRagged	2726.28
25851	74	92	R.NLC[+170.14190]NIPC[-33.98772]SALLSSDITASVN[+0.98402]C[+190.07423]AKK.I	76;80;94	C3(QAT / 170.1419); C7(Cys->Dha / -33.9877); N20(Deamidated / 0.984); C21(Bromobimane / 190.0742)	230	3	5.53988	Specific	2791.42
26328	74	92	R.NLC[+170.14190]NIPC[+190.07423]SALLSSDITASVN[+0.98402]C[-33.98772]AKK.I	76;80;94	C3(QAT / 170.1419); C7(Bromobimane / 190.0742); N20(Deamidated / 0.984); C21(Cys->Dha / -33.9877)	43.1	4	5.83101	Specific	2791.42
26992	74	92	R.NLC[-33.98772]NIPC[+170.14190]SALLSSDITASVN[+0.98402]C[+190.07423]AKK.I	76;80;94	C3(Cys->Dha / -33.9877); C7(QAT / 170.1419); N20(Deamidated / 0.984); C21(Bromobimane / 190.0742)	54.5	3	2.91381	Specific	2791.42
28140	74	92	R.NLC[+170.14190]NIPC[-33.98772]SALLSSDITASVN[+0.98402]C[+190.07423]AK.K	76;80;94	C3(QAT / 170.1419); C7(Cys->Dha / -33.9877); N20(Deamidated / 0.984); C21(Bromobimane / 190.0742)	188.9	3	4.80965	Specific	2663.33
28165	74	92	R.NLC[+170.14190]NIPC[-33.98772]SALLSSDITASVNC[+190.07423]AK.K	76;80;94	C3(QAT / 170.1419); C7(Cys->Dha / -33.9877); C21(Bromobimane / 190.0742)	221	3	-1.50947	Specific	2662.35
28417	74	92	R.NLC[+190.07423]NIPC[+170.14190]SALLSSDITASVNC[-33.98772]AK.K	76;80;94	C3(Bromobimane / 190.0742); C7(QAT / 170.1419); C21(Cys->Dha / -33.9877)	142.8	3	5.60966	Specific	2662.35
28493	74	92	R.NLC[-33.98772]NIPC[+190.07423]SALLSSDITASVN[+0.98402]C[+170.14190]AK.K	76;80;94	C3(Cys->Dha / -33.9877); C7(Bromobimane / 190.0742); N20(Deamidated / 0.984); C21(QAT / 170.1419)	162.6	3	-1.14005	Specific	2663.33
28728	74	92	R.NLC[-33.98772]NIPC[+170.14190]SALLSSDITASVNC[+190.07423]AK.K	76;80;94	C3(Cys->Dha / -33.9877); C7(QAT / 170.1419); C21(Bromobimane / 190.0742)	186.8	3	0.172746	Specific	2662.35
28752	74	92	R.NLC[+190.07423]NIPC[-33.98772]SALLSSDITASVNC[+170.14190]AK.K	76;80;94	C3(Bromobimane / 190.0742); C7(Cys->Dha / -33.9877); C21(QAT / 170.1419)	174.3	3	1.36213	Specific	2662.35
28770	74	92	R.NLC[-33.98772]NIPC[+190.07423]SALLSSDITASVNC[+170.14190]AK.K	76;80;94	C3(Cys->Dha / -33.9877); C7(Bromobimane / 190.0742); C21(QAT / 170.1419)	302.7	3	0.177967	Specific	2662.35
28882	74	92	R.NLC[-33.98772]NIPC[+170.14190]SALLSSDITASVN[+0.98402]C[+190.07423]AK.K	76;80;94	C3(Cys->Dha / -33.9877); C7(QAT / 170.1419); N20(Deamidated / 0.984); C21(Bromobimane / 190.0742)	110	3	4.22381	Specific	2663.33
31987	74	92	R.NLC[+170.14190]NIPC[+170.14190]SALLSSDITASVN[+0.98402]C[+190.07423]AK.K	76;80;94	C3(QAT / 170.1419); C7(QAT / 170.1419); N20(Deamidated / 0.984); C21(Bromobimane / 190.0742)	74.8	4	5.67986	Specific	2867.46
32501	74	92	R.NLC[+170.14190]NIPC[+190.07423]SALLSSDITASVNC[+170.14190]AK.K	76;80;94	C3(QAT / 170.1419); C7(Bromobimane / 190.0742); C21(QAT / 170.1419)	221.3	4	5.68973	Specific	2866.48
33348	74	92	R.NLC[+170.14190]NIPC[+162.05282]SALLSSDITASVN[+0.98402]C[+190.07423]AK.K	76;80;94	C3(QAT / 170.1419); C7(Hex / 162.0528); N20(Deamidated / 0.984); C21(Bromobimane / 190.0742)	194.2	3	5.93962	Specific	2859.37
33636	74	92	R.NLC[+170.14190]NIPC[+170.14190]SALLSSDITASVNC[+190.07423]AK.K	76;80;94	C3(QAT / 170.1419); C7(QAT / 170.1419); C21(Bromobimane / 190.0742)	65.2	4	4.14244	Specific	2866.48
34754	74	92	R.NLC[+162.05282]NIPC[+170.14190]SALLSSDITASVN[+0.98402]C[+190.07423]AK.K	76;80;94	C3(Hex / 162.0528); C7(QAT / 170.1419); N20(Deamidated / 0.984); C21(Bromobimane / 190.0742)	322.8	3	4.24842	Specific	2859.37
34829	74	92	R.NLC[+162.05282]NIPC[+170.14190]SALLSSDITASVNC[+190.07423]AK.K	76;80;94	C3(Hex / 162.0528); C7(QAT / 170.1419); C21(Bromobimane / 190.0742)	265.2	3	4.38797	Specific	2858.39
35216	74	92	R.N[+0.98402]LC[+162.05282]NIPC[+170.14190]SALLSSDITASVNC[+190.07423]AK.K	76;80;94	N1(Deamidated / 0.984); C3(Hex / 162.0528); C7(QAT / 170.1419); C21(Bromobimane / 190.0742)	111.1	3	5.01167	Specific	2859.37
35260	74	92	R.NLC[+170.14190]NIPC[+162.05282]SALLSSDITASVNC[+190.07423]AK.K	76;80;94	C3(QAT / 170.1419); C7(Hex / 162.0528); C21(Bromobimane / 190.0742)	137.4	3	2.14491	Specific	2858.39
35280	74	92	R.NLC[+190.07423]NIPC[+170.14190]SALLSSDITASVNC[+162.05282]AK.K	76;80;94	C3(Bromobimane / 190.0742); C7(QAT / 170.1419); C21(Hex / 162.0528)	19.8	3	5.02833	Specific	2858.39
62862	74	92	R.NLC[-33.98772]NIPC[+190.07423]SALLSSDITASVNC[-33.98772]AKKIVSDGN[+0.98402]GMNAWVAWR.N	76;80;94	C3(Cys->Dha / -33.9877); C7(Bromobimane / 190.0742); C21(Cys->Dha / -33.9877); N30(Deamidated / 0.984)	424.5	4	2.89592	Specific	4244.08
62901	74	92	R.NLC[+190.07423]NIPC[-33.98772]SALLSSDITASVNC[-33.98772]AKKIVSDGN[+0.98402]GMNAWVAWR.N	76;80;94	C3(Bromobimane / 190.0742); C7(Cys->Dha / -33.9877); C21(Cys->Dha / -33.9877); N30(Deamidated / 0.984)	381.5	4	1.04519	Specific	4244.08
66230	74	92	R.NLC[+190.07423]NIPCSALLSSDITASVNC[+170.14190]AKK[+43.00581]IVSDGN[+0.98402]GMNAWVAWR.N	76.80.94	C3(Bromobimane / 190.0742); C21(QAT / 170.1419); K24(Carbamyl / 43.0058); N30(Deamidated / 0.984)	189.7	4	3.55621	Specific	4525.2
26885	74	92	R.NLC[+170.14190]NIPC[-33.98772]SALLSSDITASVNC[+190.07423]AKK.I	76;80;94	C3(QAT / 170.1419); C7(Cys->Dha / -33.9877); C21(Bromobimane / 190.0742)	16.1	4	3.17892	Specific	2790.44
23598	77	95	C.[+43.00581]NIPC[+170.14190]SALLSSDITASVNC[+190.07423]AK.K	80;94	NTerm(Carbamyl / 43.0058); C4(QAT / 170.1419); C18(Bromobimane / 190.0742)	4.2	3	2.26473	NRagged	2409.2
44156	78	96	N.[+43.00581]IPC[-33.98772]SALLSSDITASVNC[+190.07423]AKKIVSDGNGMNAWVAWR.N	80;94	NTerm(Carbamyl / 43.0058); C3(Cys->Dha / -33.9877); C17(Bromobimane / 190.0742)	155.5	4	4.58919	NRagged	3875.91
23982	79	97	I.PC[+170.14190]SALLSSDITASVN[+0.98402]C[+190.07423]AK.K	80;94	C2(QAT / 170.1419); N15(Deamidated / 0.984); C16(Bromobimane / 190.0742)	28	2	3.50012	NRagged	2140.05
2953	85	103	L.SSDITASVNC[+190.07423]AK[+43.00581].K	94	C10(Bromobimane / 190.0742); K12(Carbamyl / 43.0058)	29.8	2	-0.802139	NRagged	1427.64
34883	88	106	D.ITASVNC[+190.07423]AKKIVSDGNGM[+31.98983]NAWVAWR.N	94	C7(Bromobimane / 190.0742); M18(Dioxidation / 31.9898)	109.6	3	3.37338	NRagged	2912.41
30513	90	108	T.ASVN[+0.98402]C[+190.07423]AKKIVSDGNGMNAWVAWR.N	94	N4(Deamidated / 0.984); C5(Bromobimane / 190.0742)	74.4	2	4.43508	NRagged	2667.27
23974	94	112	N.C[+190.07423]AKKIVSDGN[+0.98402]GMNAWVAWR.N	115	C1(Bromobimane / 190.0742); N10(Deamidated / 0.984)	111.5	2	0.823056	NRagged	2296.09
28	113	131	R.N[+0.98402]RC[+190.07423]K.G	115	N1(Deamidated / 0.984); C3(Bromobimane / 190.0742)	67.7	2	4.33646	Specific	710.317
