# Supplementary material for: Protein cysteine S-glycosylation: oxidative hydrolysis of protein S-glycosidic bonds in aqueous alkaline environments
Source: Amino Acids. 2022 Dec 2;55(1):61–74. doi: 10.1007/s00726-022-03208-7 (PMC9877059; doi:10.1007/s00726-022-03208-7)
Supplement: Supplementary file 4 — Supplementary file4 (XLSX 326 KB) [file 726_2022_3208_MOESM4_ESM.xlsx]

## Sheet: cid_S-Qat Peps.
			Protein cysteine S-glycosylation: oxidative hydrolysis of protein S-glycosidic bonds in aqueous alkaline environments
			Alicja K. Buchowiecka
			alicja.buchowiecka@p.lodz.pl
			Lodz University of Technology
			2/22 Stefanowskiego Street
			50-537 Lodz, Poland
			Institute of Molecular and Industrial BiotechnologyPhone: +48 42 631 34 95
			ORCID: 0000-0002-6730-0898
			alicja.buchowiecka20@gmail.com
			PROCEDURE 1_CID_alkylation with APTA
	S-Qat		the color code for modifications at Cys positions
	Dha	C
	S-Glc	trioxid. C
PID	N-term.	N-term position in pre-protein	SequenCe	C pos. in P00698	Mods (variable)	SCore	z	ppm err.	Cleavage	CalC.M
5285	1	19	G.[+43.00581]K[+43.00581]VFGRC[+170.14190]ELAAAMK.R	6	NTerm(Carbamyl / 43.0058); K1(Carbamyl / 43.0058); C6(QAT / 170.1419)	88	3	5.59018	NRagged	1678.9
4129	1	19	G.[+43.00581]KVFGRC[+170.14190]ELAAAMK.R	6	NTerm(Carbamyl / 43.0058); C6(QAT / 170.1419)	83.5	4	3.67362	NRagged	1635.9
4132	1	19	G.KVFGR[+43.00581]C[+170.14190]ELAAAMK.R	6	R5(Carbamyl / 43.0058); C6(QAT / 170.1419)	6.3	4	3.93891	NRagged	1635.9
4019	1	19	G.KVFGRC[+170.14190]ELAAAMK.R	6	C6(QAT / 170.1419)	46.5	4	3.5525	NRagged	1592.89
784	2	20	K.VFGRC[+170.14190]ELAAA.M	6	C5(QAT / 170.1419)	40	3	3.70256	CRagged	1205.66
2362	2	20	K.VFGRC[+170.14190]ELAAAM.K	6	C5(QAT / 170.1419)	4.5	3	4.4882	CRagged	1336.7
4274	2	20	K.[+43.00581]VFGR[+43.00581]C[+170.14190]ELAAAMK.R	6	NTerm(Carbamyl / 43.0058); R4(Carbamyl / 43.0058); C5(QAT / 170.1419)	47.1	2	-4.35031	SpeCifiC	1550.81
4395	2	20	K.[+43.00581]VFGRC[+170.14190]ELAAAMK.R	6	NTerm(Carbamyl / 43.0058); C5(QAT / 170.1419)	42.9	3	2.93465	SpeCifiC	1507.8
4401	2	20	K.VFGR[+43.00581]C[+170.14190]ELAAAMK.R	6	R4(Carbamyl / 43.0058); C5(QAT / 170.1419)	44.8	3	3.23508	SpeCifiC	1507.8
2146	2	20	K.VFGRC[+170.14190]ELAAAMK.R	6	C5(QAT / 170.1419)	114.1	3	2.98981	SpeCifiC	1464.79
3984	2	20	K.VFGRC[+170.14190]ELAAAM[+15.99492]K.R	6	C5(QAT / 170.1419); M11(Oxidation / 15.9949)	43.2	3	3.07829	SpeCifiC	1480.79
5267	2	20	K.[+43.00581]VFGRC[+170.14190]ELAAAMKR.H	6	NTerm(Carbamyl / 43.0058); C5(QAT / 170.1419)	121.1	4	3.84213	SpeCifiC	1663.9
5347	2	20	K.[+43.00581]VFGRC[+170.14190]ELAAAMK[+43.00581]R.H	6	NTerm(Carbamyl / 43.0058); C5(QAT / 170.1419); K12(Carbamyl / 43.0058)	85.3	3	4.89466	SpeCifiC	1706.91
3976	2	20	K.VFGRC[+170.14190]ELAAAM[+15.99492]KR.H	6	C5(QAT / 170.1419); M11(Oxidation / 15.9949)	38.2	3	2.85958	SpeCifiC	1636.89
5215	2	20	K.VFGRC[+170.14190]ELAAAMK[+43.00581]R.H	6	C5(QAT / 170.1419); K12(Carbamyl / 43.0058)	40.7	3	2.56919	SpeCifiC	1663.9
5223	2	20	K.VFGRC[+170.14190]ELAAAMKR[+43.00581].H	6	C5(QAT / 170.1419); R13(Carbamyl / 43.0058)	3.7	2	2.60821	SpeCifiC	1663.9
2036	3	21	V.FGRC[+170.14190]ELAAAMK.R	6	C4(QAT / 170.1419)	12.9	3	3.52329	NRagged	1365.73
643	4	22	F.[+43.00581]GRC[+170.14190]ELAAAMK.R	6	NTerm(Carbamyl / 43.0058); C3(QAT / 170.1419)	66.9	3	4.10765	NRagged	1261.66
142	6	24	R.C[+170.14190]ELAAAM.K	6	C1(QAT / 170.1419)	293.8	2	2.82229	CRagged	877.44
92	6	24	R.C[+170.14190]ELAAAMK.R	6	C1(QAT / 170.1419)	324.9	3	2.69643	SpeCifiC	1005.54
481	6	24	R.C[+170.14190]ELAAAM[+15.99492]K.R	6	C1(QAT / 170.1419); M7(Oxidation / 15.9949)	218.9	3	3.89203	SpeCifiC	1021.53
790	6	24	R.C[+170.14190]ELAAAMK[+43.00581].R	6	C1(QAT / 170.1419); K8(Carbamyl / 43.0058)	230.9	2	3.71173	SpeCifiC	1048.54
587	6	24	R.C[+170.14190]ELAAAMKR.H	6	C1(QAT / 170.1419)	342.2	3	2.3059	SpeCifiC	1161.64
510	6	24	R.C[+170.14190]ELAAAM[+15.99492]KR.H	6	C1(QAT / 170.1419); M7(Oxidation / 15.9949)	65.7	3	4.75225	SpeCifiC	1177.63
553	6	24	R.C[+170.14190]ELAAAM[+15.99492]K[+43.00581]R.H	6	C1(QAT / 170.1419); M7(Oxidation / 15.9949); K8(Carbamyl / 43.0058)	206.6	3	3.17842	SpeCifiC	1220.64
674	6	24	R.C[+170.14190]ELAAAMK[+43.00581]R.H	6	C1(QAT / 170.1419); K8(Carbamyl / 43.0058)	249.5	3	3.83457	SpeCifiC	1204.64
557	6	24	R.C[+170.14190]ELAAAMKRH.G	6	C1(QAT / 170.1419)	213	3	1.07915	CRagged	1298.7
22702	6	24	R.C[+170.14190]ELAAAMKRHGLDNYR.G	6	C1(QAT / 170.1419)	316.3	4	3.27904	SpeCifiC	2017.03
22714	6	24	R.C[+170.14190]ELAAAMKRHGLDN[+0.98402]YR.G	6	C1(QAT / 170.1419); N14(Deamidated / 0.984)	267.6	4	3.58667	SpeCifiC	2018.02
22683	6	24	R.C[+170.14190]ELAAAM[+15.99492]KRHGLDNYR.G	6	C1(QAT / 170.1419); M7(Oxidation / 15.9949)	187.4	4	3.13399	SpeCifiC	2033.03
22724	6	24	R.C[+170.14190]ELAAAMKR[+43.00581]HGLDNYR.G	6	C1(QAT / 170.1419); R9(Carbamyl / 43.0058)	261.2	4	2.26733	SpeCifiC	2060.04
248	6	24	R.[+43.00581]C[+170.14190]ELAAAM.K	6	NTerm(Carbamyl / 43.0058); C1(QAT / 170.1419)	290.3	2	2.98834	CRagged	920.446
798	6	24	R.[+43.00581]C[+170.14190]ELAAAMK.R	6	NTerm(Carbamyl / 43.0058); C1(QAT / 170.1419)	220.1	2	2.89758	SpeCifiC	1048.54
633	6	24	R.[+43.00581]C[+170.14190]ELAAAM[+15.99492]K.R	6	NTerm(Carbamyl / 43.0058); C1(QAT / 170.1419); M7(Oxidation / 15.9949)	136.9	2	2.05513	SpeCifiC	1064.54
710	6	24	R.[+43.00581]C[+170.14190]ELAAAMKR.H	6	NTerm(Carbamyl / 43.0058); C1(QAT / 170.1419)	320	3	3.83457	SpeCifiC	1204.64
615	6	24	R.[+43.00581]C[+170.14190]ELAAAM[+15.99492]KR.H	6	NTerm(Carbamyl / 43.0058); C1(QAT / 170.1419); M7(Oxidation / 15.9949)	163	3	3.47819	SpeCifiC	1220.64
957	6	24	R.[+43.00581]C[+170.14190]ELAAAMK[+43.00581]R.H	6	NTerm(Carbamyl / 43.0058); C1(QAT / 170.1419); K8(Carbamyl / 43.0058)	262.4	3	3.49804	SpeCifiC	1247.65
22751	6	24	R.[+43.00581]C[+170.14190]ELAAAMKRHGLDNYR.G	6	NTerm(Carbamyl / 43.0058); C1(QAT / 170.1419)	407.8	4	1.89933	SpeCifiC	2060.04
22804	6	24	R.[+43.00581]C[+170.14190]ELAAAMKRHGLDN[+0.98402]YR.G	6	NTerm(Carbamyl / 43.0058); C1(QAT / 170.1419); N14(Deamidated / 0.984)	247.5	4	2.30699	SpeCifiC	2061.02
23970	15	33	R.[+43.00581]HGLDNYRGYSLGNWVC[+170.14190]AAK.F	30	NTerm(Carbamyl / 43.0058); C16(QAT / 170.1419)	379.8	3	3.33409	SpeCifiC	2336.15
23903	15	33	R.HGLDNYRGYSLGN[+0.98402]WVC[+170.14190]AAK.F	30	N13(Deamidated / 0.984); C16(QAT / 170.1419)	153.5	3	5.10523	SpeCifiC	2294.13
23439	15	33	R.HGLDNYRGYSLGNWVC[+170.14190]AAK.F	30	C16(QAT / 170.1419)	362.5	3	2.67991	SpeCifiC	2293.14
23580	15	33	R.HGLDN[+0.98402]YRGYSLGNWVC[+170.14190]AAK.F	30	N5(Deamidated / 0.984); C16(QAT / 170.1419)	290.7	3	3.71735	SpeCifiC	2294.13
24081	15	33	R.HGLDN[+0.98402]YR[+43.00581]GYSLGNWVC[+170.14190]AAK.F	30	N5(Deamidated / 0.984); R7(Carbamyl / 43.0058); C16(QAT / 170.1419)	70.3	3	2.93637	SpeCifiC	2337.13
23865	15	33	R.HGLDNYR[+43.00581]GYSLGNWVC[+170.14190]AAK.F	30	R7(Carbamyl / 43.0058); C16(QAT / 170.1419)	90.8	4	3.44907	SpeCifiC	2336.15
1446	22	40	R.[+43.00581]GYSLGNWVC[+170.14190].A	30	NTerm(Carbamyl / 43.0058); C9(QAT / 170.1419)	407.9	2	5.8223	CRagged	1210.58
1275	22	40	R.GYSLGNWVC[+170.14190].A	30	C9(QAT / 170.1419)	315.5	2	2.6952	CRagged	1167.57
1454	22	40	R.[+43.00581]GYSLGNWVC[+170.14190]A.A	30	NTerm(Carbamyl / 43.0058); C9(QAT / 170.1419)	417.6	2	5.63463	CRagged	1281.62
1312	22	40	R.GYSLGNWVC[+170.14190]A.A	30	C9(QAT / 170.1419)	470	2	4.46926	CRagged	1238.61
3290	22	40	R.[+43.00581]GYSLGN[+0.98402]WVC[+170.14190]AA.K	30	NTerm(Carbamyl / 43.0058); N6(Deamidated / 0.984); C9(QAT / 170.1419)	64.2	2	5.38973	CRagged	1353.64
3258	22	40	R.[+43.00581]GYSLGNWVC[+170.14190]AA.K	30	NTerm(Carbamyl / 43.0058); C9(QAT / 170.1419)	475.8	2	5.1123	CRagged	1352.65
1392	22	40	R.GYSLGN[+0.98402]WVC[+170.14190]AA.K	30	N6(Deamidated / 0.984); C9(QAT / 170.1419)	420.5	2	3.41891	CRagged	1310.63
1349	22	40	R.GYSLGNWVC[+170.14190]AA.K	30	C9(QAT / 170.1419)	486.1	2	3.70964	CRagged	1309.65
4682	22	40	R.[+43.00581]GYSLGN[+0.98402]WVC[+170.14190]AAK.F	30	NTerm(Carbamyl / 43.0058); N6(Deamidated / 0.984); C9(QAT / 170.1419)	375.9	2	5.06632	SpeCifiC	1481.73
4541	22	40	R.[+43.00581]GYSLGNWVC[+170.14190]AAK.F	30	NTerm(Carbamyl / 43.0058); C9(QAT / 170.1419)	403.6	2	2.75298	SpeCifiC	1480.75
4796	22	40	R.[+43.00581]GYSLGNWVC[+170.14190]AAK[+43.00581].F	30	NTerm(Carbamyl / 43.0058); C9(QAT / 170.1419); K12(Carbamyl / 43.0058)	268.9	2	5.46162	SpeCifiC	1523.76
2470	22	40	R.GYSLGN[+0.98402]WVC[+170.14190]AAK.F	30	N6(Deamidated / 0.984); C9(QAT / 170.1419)	474.9	2	2.34089	SpeCifiC	1438.73
2367	22	40	R.GYSLGNWVC[+170.14190]AAK.F	30	C9(QAT / 170.1419)	440.3	3	2.95752	SpeCifiC	1437.74
4517	22	40	R.GYSLGNWVC[+170.14190]AAK[+43.00581].F	30	C9(QAT / 170.1419); K12(Carbamyl / 43.0058)	429	2	5.42435	SpeCifiC	1480.75
35238	22	40	R.[+43.00581]GYSLGNWVC[+170.14190]AAKFESNFNTQATNR.N	30	NTerm(Carbamyl / 43.0058); C9(QAT / 170.1419)	511	3	4.4069	SpeCifiC	2890.38
35442	22	40	R.[+43.00581]GYSLGNWVC[+170.14190]AAKFESN[+0.98402]FNTQATNR.N	30	NTerm(Carbamyl / 43.0058); C9(QAT / 170.1419); N16(Deamidated / 0.984)	394.3	3	5.93567	SpeCifiC	2891.37
27094	22	40	R.GYSLGNWVC[+170.14190]AAKFESNFNTQATNR.N	30	C9(QAT / 170.1419)	446.8	3	3.65725	SpeCifiC	2847.38
35128	22	40	R.GYSLGNWVC[+170.14190]AAK[+43.00581]FESNFNTQATNR.N	30	C9(QAT / 170.1419); K12(Carbamyl / 43.0058)	531.1	3	3.70101	SpeCifiC	2890.38
26939	22	40	R.GYSLGNWVC[+170.14190]AAKFESN[+0.98402]FNTQATNR.N	30	C9(QAT / 170.1419); N16(Deamidated / 0.984)	308.3	3	1.64077	SpeCifiC	2848.36
26990	22	40	R.GYSLGNWVC[+170.14190]AAKFESNFN[+0.98402]TQATNR.N	30	C9(QAT / 170.1419); N18(Deamidated / 0.984)	255.5	3	3.79693	SpeCifiC	2848.36
63586	22	40	R.[+43.00581]GYSLGNWVC[+170.14190]AAKFESNFNTQATNRNTDGSTDYGILQINSR.W	30	NTerm(Carbamyl / 43.0058); C9(QAT / 170.1419)	688.5	4	3.54291	SpeCifiC	4625.2
63696	22	40	R.[+43.00581]GYSLGNWVC[+170.14190]AAKFESNFNTQATNRN[+0.98402]TDGSTDYGILQINSR.W	30	NTerm(Carbamyl / 43.0058); C9(QAT / 170.1419); N25(Deamidated / 0.984)	449.3	4	0.155044	SpeCifiC	4626.18
63815	22	40	R.[+43.00581]GYSLGNWVC[+170.14190]AAKFESNFNTQATNRNTDGSTDYGILQ[+0.98402]INSR.W	30	NTerm(Carbamyl / 43.0058); C9(QAT / 170.1419); Q36(Deamidated / 0.984)	349.4	4	4.04376	SpeCifiC	4626.18
63339	22	40	R.GYSLGN[+0.98402]WVC[+170.14190]AAKFESNFNTQATNRNTDGSTDYGILQINSR.W	30	N6(Deamidated / 0.984); C9(QAT / 170.1419)	416.8	4	3.61001	SpeCifiC	4583.18
63361	22	40	R.GYSLGNWVC[+170.14190]AAKFESNFNTQATNRNTDGSTDYGILQINSR.W	30	C9(QAT / 170.1419)	414.1	4	-2.44872	SpeCifiC	4582.19
63352	22	40	R.GYSLGNWVC[+170.14190]AAKFESN[+0.98402]FNTQATNRNTDGSTDYGILQINSR.W	30	C9(QAT / 170.1419); N16(Deamidated / 0.984)	547.1	4	3.97594	SpeCifiC	4583.18
1292	24	42	Y.[+43.00581]SLGN[+0.98402]WVC[+170.14190]AAK.F	30	NTerm(Carbamyl / 43.0058); N4(Deamidated / 0.984); C7(QAT / 170.1419)	144.7	2	5.07993	NRagged	1261.65
1195	24	42	Y.[+43.00581]SLGNWVC[+170.14190]AAK.F	30	NTerm(Carbamyl / 43.0058); C7(QAT / 170.1419)	175	2	4.22227	NRagged	1260.66
932	24	42	Y.SLGN[+0.98402]WVC[+170.14190]AAK.F	30	N4(Deamidated / 0.984); C7(QAT / 170.1419)	180.6	2	2.97639	NRagged	1218.64
897	24	42	Y.SLGNWVC[+170.14190]AAK.F	30	C7(QAT / 170.1419)	235.2	2	3.6895	NRagged	1217.66
773	26	44	L.[+43.00581]GNWVC[+170.14190]AAK.F	30	NTerm(Carbamyl / 43.0058); C5(QAT / 170.1419)	154.8	2	2.98615	NRagged	1060.55
212	26	44	L.GNWVC[+170.14190]AAK.F	30	C5(QAT / 170.1419)	95.8	2	3.03283	NRagged	1017.54
57102	34	52	K.FESNFNTQATN[+0.98402]RNTDGSTDYGILQINSRWWC[+170.14190]NDGR.T	64	N11(Deamidated / 0.984); C31(QAT / 170.1419)	228.8	4	1.60374	SpeCifiC	4250.95
43900	34	52	K.FESNFNTQATNRN[+0.98402]TDGSTDYGILQINSRWWC[+170.14190]NDGR.T	64	N13(Deamidated / 0.984); C31(QAT / 170.1419)	149.2	5	2.89581	SpeCifiC	4250.95
56878	34	52	K.FESNFNTQATNRN[+0.98402]TDGSTDYGILQINSRWWC[+170.14190]N[+0.98402]DGR.T	64	N13(Deamidated / 0.984); C31(QAT / 170.1419); N32(Deamidated / 0.984)	194.3	5	5.31055	SpeCifiC	4251.93
56704	34	52	K.FESNFNTQATNRNTDGSTDYGILQ[+0.98402]INSRWWC[+170.14190]NDGR.T	64	Q24(Deamidated / 0.984); C31(QAT / 170.1419)	168.6	5	3.08091	SpeCifiC	4250.95
43782	34	52	K.FESNFNTQATNRNTDGSTDYGILQIN[+0.98402]SRWWC[+170.14190]NDGR.T	64	N26(Deamidated / 0.984); C31(QAT / 170.1419)	252.8	4	3.30291	SpeCifiC	4250.95
57123	34	52	K.FESNFNTQATNRNTDGSTDYGILQIN[+0.98402]SRWWC[+170.14190]N[+0.98402]DGR.T	64	N26(Deamidated / 0.984); C31(QAT / 170.1419); N32(Deamidated / 0.984)	286.6	4	2.18409	SpeCifiC	4251.93
56239	34	52	K.FESNFNTQATNRNTDGSTDYGILQINSRWWC[+170.14190]NDGR.T	64	C31(QAT / 170.1419)	365.7	4	1.0964	SpeCifiC	4249.96
56467	34	52	K.FESNFNTQATNRNTDGSTDYGILQINSRWWC[+170.14190]N[+0.98402]DGR.T	64	C31(QAT / 170.1419); N32(Deamidated / 0.984)	357.5	4	1.85179	SpeCifiC	4250.95
43369	34	52	K.FESN[+0.98402]FNTQATNRNTDGSTDYGILQINSRWWC[+170.14190]NDGR.T	64	N4(Deamidated / 0.984); C31(QAT / 170.1419)	210	4	4.52612	SpeCifiC	4250.95
56838	34	52	K.FESN[+0.98402]FNTQATNRNTDGSTDYGILQINSRWWC[+170.14190]N[+0.98402]DGR.T	64	N4(Deamidated / 0.984); C31(QAT / 170.1419); N32(Deamidated / 0.984)	312.7	4	3.96595	SpeCifiC	4251.93
44218	34	52	K.FESNFN[+0.98402]TQATNRNTDGSTDYGILQINSRWWC[+170.14190]NDGR.T	64	N6(Deamidated / 0.984); C31(QAT / 170.1419)	344.9	4	-0.166683	SpeCifiC	4250.95
56590	34	52	K.FESNFN[+0.98402]TQATNRNTDGSTDYGILQINSRWWC[+170.14190]N[+0.98402]DGR.T	64	N6(Deamidated / 0.984); C31(QAT / 170.1419); N32(Deamidated / 0.984)	316.6	4	5.42039	SpeCifiC	4251.93
56550	34	52	K.FESNFNTQ[+0.98402]ATNRNTDGSTDYGILQINSRWWC[+170.14190]N[+0.98402]DGR.T	64	Q8(Deamidated / 0.984); C31(QAT / 170.1419); N32(Deamidated / 0.984)	213.5	5	5.6763	SpeCifiC	4251.93
35647	46	64	R.[+43.00581]NTDGSTDYGILQINSRWWC[+170.14190]NDGR.T	64	NTerm(Carbamyl / 43.0058); C19(QAT / 170.1419)	84.2	2	-0.646514	SpeCifiC	2883.34
28820	46	64	R.NTDGSTDYGILQ[+0.98402]INSRWWC[+170.14190]NDGR.T	64	Q12(Deamidated / 0.984); C19(QAT / 170.1419)	232.2	3	3.74637	SpeCifiC	2841.31
29642	46	64	R.NTDGSTDYGILQ[+0.98402]INSRWWC[+170.14190]N[+0.98402]DGR.T	64	Q12(Deamidated / 0.984); C19(QAT / 170.1419); N20(Deamidated / 0.984)	45.6	4	5.34527	SpeCifiC	2842.3
28092	46	64	R.NTDGSTDYGILQIN[+0.98402]SRWWC[+170.14190]NDGR.T	64	N14(Deamidated / 0.984); C19(QAT / 170.1419)	254.3	3	5.7772	SpeCifiC	2841.31
29412	46	64	R.NTDGSTDYGILQIN[+0.98402]SRWWC[+170.14190]N[+0.98402]DGR.T	64	N14(Deamidated / 0.984); C19(QAT / 170.1419); N20(Deamidated / 0.984)	122.5	3	3.77821	SpeCifiC	2842.3
27481	46	64	R.NTDGSTDYGILQINSRWWC[+170.14190]NDGR.T	64	C19(QAT / 170.1419)	271	3	3.52747	SpeCifiC	2840.33
28670	46	64	R.NTDGSTDYGILQINSRWWC[+170.14190]N[+0.98402]DGR.T	64	C19(QAT / 170.1419); N20(Deamidated / 0.984)	283.5	3	3.49183	SpeCifiC	2841.31
29237	46	64	R.N[+0.98402]TDGSTDYGILQINSRWWC[+170.14190]NDGR.T	64	N1(Deamidated / 0.984); C19(QAT / 170.1419)	75.2	2	5.97724	SpeCifiC	2841.31
29671	46	64	R.N[+0.98402]TDGSTDYGILQINSRWWC[+170.14190]N[+0.98402]DGR.T	64	N1(Deamidated / 0.984); C19(QAT / 170.1419); N20(Deamidated / 0.984)	158.9	3	3.38418	SpeCifiC	2842.3
30218	47	65	N.[+43.00581]TDGSTDYGILQ[+0.98402]INSRWWC[+170.14190]NDGR.T	64	NTerm(Carbamyl / 43.0058); Q11(Deamidated / 0.984); C18(QAT / 170.1419)	121.1	3	4.84801	NRagged	2770.28
30241	47	65	N.[+43.00581]TDGSTDYGILQIN[+0.98402]SRWWC[+170.14190]NDGR.T	64	NTerm(Carbamyl / 43.0058); N13(Deamidated / 0.984); C18(QAT / 170.1419)	124.9	3	3.923	NRagged	2770.28
29749	47	65	N.[+43.00581]TDGSTDYGILQINSRWWC[+170.14190]NDGR.T	64	NTerm(Carbamyl / 43.0058); C18(QAT / 170.1419)	127.3	3	2.62253	NRagged	2769.29
30163	47	65	N.[+43.00581]TDGSTDYGILQINSRWWC[+170.14190]N[+0.98402]DGR.T	64	NTerm(Carbamyl / 43.0058); C18(QAT / 170.1419); N19(Deamidated / 0.984)	99.4	3	4.9742	NRagged	2770.28
28652	47	65	N.TDGSTDYGILQ[+0.98402]INSRWWC[+170.14190]NDGR.T	64	Q11(Deamidated / 0.984); C18(QAT / 170.1419)	101.9	3	1.69125	NRagged	2727.27
28916	47	65	N.TDGSTDYGILQIN[+0.98402]SRWWC[+170.14190]NDGR.T	64	N13(Deamidated / 0.984); C18(QAT / 170.1419)	193.3	3	1.85739	NRagged	2727.27
27579	47	65	N.TDGSTDYGILQINSRWWC[+170.14190]NDGR.T	64	C18(QAT / 170.1419)	124.7	3	3.34754	NRagged	2726.29
28856	47	65	N.TDGSTDYGILQINSRWWC[+170.14190]N[+0.98402]DGR.T	64	C18(QAT / 170.1419); N19(Deamidated / 0.984)	32.1	4	3.63288	NRagged	2727.27
1978	62	80	R.[+43.00581]WWC[+170.14190]NDGR.T	64	NTerm(Carbamyl / 43.0058); C3(QAT / 170.1419)	92.7	2	-1.83315	SpeCifiC	1148.52
1294	62	80	R.[+43.00581]WWC[+170.14190]N[+0.98402]DGR.T	64	NTerm(Carbamyl / 43.0058); C3(QAT / 170.1419); N4(Deamidated / 0.984)	136.2	2	5.0226	SpeCifiC	1149.5
688	62	80	R.WWC[+170.14190]NDGR.T	64	C3(QAT / 170.1419)	150.4	2	2.9224	SpeCifiC	1105.51
781	62	80	R.WWC[+170.14190]N[+0.98402]DGR.T	64	C3(QAT / 170.1419); N4(Deamidated / 0.984)	167	2	3.57043	SpeCifiC	1106.5
4178	62	80	R.[+43.00581]WWC[+170.14190]NDGRTPGSR.N	64	NTerm(Carbamyl / 43.0058); C3(QAT / 170.1419)	120.9	3	4.4461	SpeCifiC	1646.77
3990	62	80	R.WWC[+170.14190]NDGRTPGSR.N	64	C3(QAT / 170.1419)	125.2	3	3.10493	SpeCifiC	1603.77
4032	62	80	R.WWC[+170.14190]N[+0.98402]DGRTPGSR.N	64	C3(QAT / 170.1419); N4(Deamidated / 0.984)	142.1	3	3.72556	SpeCifiC	1604.75
20295	62	80	R.WWC[+170.14190]NDGRTPGSRN[+0.98402].L	64	C3(QAT / 170.1419); N13(Deamidated / 0.984)	103.1	3	0.0256685	CRagged	1718.79
32825	69	87	R.TPGSRN[+0.98402]LC[+170.14190]NIPC[-33.98772]SALLSSDITASVNC[+170.14190]AK.K	76;80;94	N6(Deamidated / 0.984); C8(QAT / 170.1419); C12(Cys->Dha / -33.9877); C26(QAT / 170.1419)	42.6	4	4.61615	SpeCifiC	3141.65
32162	69	87	R.TPGSRNLC[-33.98772]NIPC[+170.14190]SALLSSDITASVN[+0.98402]C[+170.14190]AK.K	76;80;94	C8(Cys->Dha / -33.9877); C12(QAT / 170.1419); N25(Deamidated / 0.984); C26(QAT / 170.1419)	13	4	5.29875	SpeCifiC	3141.65
31981	69	87	R.TPGSRNLC[-33.98772]NIPC[+170.14190]SALLSSDITASVNC[+170.14190]AK.K	76;80;94	C8(Cys->Dha / -33.9877); C12(QAT / 170.1419); C26(QAT / 170.1419)	27.5	5	2.61148	SpeCifiC	3140.67
32151	69	87	R.TPGSRNLC[-33.98772]NIPC[-33.98772]SALLSSDITASVNC[+170.14190]AKK.I	76;80;94	C8(Cys->Dha / -33.9877); C12(Cys->Dha / -33.9877); C26(QAT / 170.1419)	82.8	4	4.08182	SpeCifiC	3064.63
24568	74	92	R.NLC[+170.14190]NIPC[+170.14190]SALLSSDITASVN.C	76;80	C3(QAT / 170.1419); C7(QAT / 170.1419)	105.2	3	5.33373	CRagged	2374.26
258	74	92	R.NLC[+170.14190]NIPC[-33.98772].S	76;80	C3(QAT / 170.1419); C7(Cys->Dha / -33.9877)	126.9	2	3.39654	CRagged	911.49
4526	74	92	R.NLC[+170.14190]NIPC[+170.14190]SALL.S	76;80	C3(QAT / 170.1419); C7(QAT / 170.1419)	139.5	3	4.54001	CRagged	1499.86
4297	74	92	R.NLC[+170.14190]NIPC[+170.14190]SALLS.S	76;80	C3(QAT / 170.1419); C7(QAT / 170.1419)	124.3	3	3.28572	CRagged	1586.89
29606	74	92	R.[+43.00581]NLC[-33.98772]NIPC[+170.14190]SALLSSDITASVNC[+170.14190]AK.K	76;80;94	NTerm(Carbamyl / 43.0058); C3(Cys->Dha / -33.9877); C7(QAT / 170.1419); C21(QAT / 170.1419)	291.2	3	0.586589	SpeCifiC	2685.42
29610	74	92	R.[+43.00581]NLC[+170.14190]NIPC[-33.98772]SALLSSDITASVNC[+170.14190]AK.K	76;80;94	NTerm(Carbamyl / 43.0058); C3(QAT / 170.1419); C7(Cys->Dha / -33.9877); C21(QAT / 170.1419)	250.3	3	1.70194	SpeCifiC	2685.42
32814	74	92	R.[+43.00581]NLC[+170.14190]NIPC[+170.14190]SALLSSDITASVNC[+170.14190]AK.K	76;80;94	NTerm(Carbamyl / 43.0058); C3(QAT / 170.1419); C7(QAT / 170.1419); C21(QAT / 170.1419)	141.6	4	4.93019	SpeCifiC	2889.55
26932	74	92	R.NLC[-33.98772]NIPC[+170.14190]SALLSSDITASVN[+0.98402]C[+170.14190]AK.K	76;80;94	C3(Cys->Dha / -33.9877); C7(QAT / 170.1419); N20(Deamidated / 0.984); C21(QAT / 170.1419)	194.2	3	0.915171	SpeCifiC	2643.4
27443	74	92	R.NLC[-33.98772]NIPC[+170.14190]SALLSSDITASVNC[+170.14190]AK.K	76;80;94	C3(Cys->Dha / -33.9877); C7(QAT / 170.1419); C21(QAT / 170.1419)	108.7	4	2.89743	SpeCifiC	2642.41
27735	74	92	R.NLC[+170.14190]NIPC[-33.98772]SALLSSDITASVNC[+170.14190]AK.K	76;80;94	C3(QAT / 170.1419); C7(Cys->Dha / -33.9877); C21(QAT / 170.1419)	327	4	3.09451	SpeCifiC	2642.41
26350	74	92	R.NLC[+170.14190]NIPC[+170.14190]SALLSSDITASVN[+0.98402]C[+170.14190]AK.K	76;80;94	C3(QAT / 170.1419); C7(QAT / 170.1419); N20(Deamidated / 0.984); C21(QAT / 170.1419)	184.4	5	5.38963	SpeCifiC	2847.53
26733	74	92	R.NLC[+170.14190]NIPC[+170.14190]SALLSSDITASVNC[-33.98772]AK.K	76;80;94	C3(QAT / 170.1419); C7(QAT / 170.1419); C21(Cys->Dha / -33.9877)	54.4	4	3.65599	SpeCifiC	2642.41
26298	74	92	R.NLC[+170.14190]NIPC[+170.14190]SALLSSDITASVNC[+170.14190]AK.K	76;80;94	C3(QAT / 170.1419); C7(QAT / 170.1419); C21(QAT / 170.1419)	148.1	4	3.18317	SpeCifiC	2846.54
25068	74	92	R.[+43.00581]NLC[-33.98772]NIPC[+170.14190]SALLSSDITASVNC[-33.98772]AKK.I	76;80;94	NTerm(Carbamyl / 43.0058); C3(Cys->Dha / -33.9877); C7(QAT / 170.1419); C21(Cys->Dha / -33.9877)	37.7	3	0.830685	SpeCifiC	2609.38
26684	74	92	R.[+43.00581]NLC[+170.14190]NIPC[-33.98772]SALLSSDITASVNC[+170.14190]AKK.I	76;80;94	NTerm(Carbamyl / 43.0058); C3(QAT / 170.1419); C7(Cys->Dha / -33.9877); C21(QAT / 170.1419)	77.5	4	5.05715	SpeCifiC	2813.51
26879	74	92	R.[+43.00581]NLC[+170.14190]NIPC[+170.14190]SALLSSDITASVNC[-33.98772]AKK.I	76;80;94	NTerm(Carbamyl / 43.0058); C3(QAT / 170.1419); C7(QAT / 170.1419); C21(Cys->Dha / -33.9877)	37.8	4	5.97199	SpeCifiC	2813.51
24691	74	92	R.NLC[-33.98772]NIPC[+170.14190]SALLSSDITASVNC[-33.98772]AKK.I	76;80;94	C3(Cys->Dha / -33.9877); C7(QAT / 170.1419); C21(Cys->Dha / -33.9877)	113.7	3	-2.78233	SpeCifiC	2566.38
24625	74	92	R.NLC[+170.14190]N[+0.98402]IPC[-33.98772]SALLSSDITASVNC[-33.98772]AKK.I	76;80;94	C3(QAT / 170.1419); N4(Deamidated / 0.984); C7(Cys->Dha / -33.9877); C21(Cys->Dha / -33.9877)	32.4	4	5.53726	SpeCifiC	2567.36
26592	74	92	R.NLC[+170.14190]N[+0.98402]IPC[+170.14190]SALLSSDITASVNC[-33.98772]AKK.I	76;80;94	C3(QAT / 170.1419); N4(Deamidated / 0.984); C7(QAT / 170.1419); C21(Cys->Dha / -33.9877)	59.4	4	4.50608	SpeCifiC	2771.49
24700	74	92	R.NLC[+170.14190]NIPC[-33.98772]SALLSSDITASVNC[-33.98772]AKK.I	76;80;94	C3(QAT / 170.1419); C7(Cys->Dha / -33.9877); C21(Cys->Dha / -33.9877)	26.9	4	1.06492	SpeCifiC	2566.38
26256	74	92	R.NLC[+170.14190]NIPC[-33.98772]SALLSSDITASVNC[+170.14190]AKK.I	76;80;94	C3(QAT / 170.1419); C7(Cys->Dha / -33.9877); C21(QAT / 170.1419)	197.9	4	2.76586	SpeCifiC	2770.51
26588	74	92	R.NLC[+170.14190]NIPC[-33.98772]SALLSSDITASVNC[+170.14190]AK[+43.00581]K.I	76;80;94	C3(QAT / 170.1419); C7(Cys->Dha / -33.9877); C21(QAT / 170.1419); K23(Carbamyl / 43.0058)	124.3	4	5.75802	SpeCifiC	2813.51
26885	74	92	R.NLC[+170.14190]NIPC[+170.14190]SALLSSDITASVN[+0.98402]C[-33.98772]AKK.I	76;80;94	C3(QAT / 170.1419); C7(QAT / 170.1419); N20(Deamidated / 0.984); C21(Cys->Dha / -33.9877)	51.4	4	4.75384	SpeCifiC	2771.49
26271	74	92	R.NLC[+170.14190]NIPC[+170.14190]SALLSSDITASVNC[-33.98772]AKK.I	76;80;94	C3(QAT / 170.1419); C7(QAT / 170.1419); C21(Cys->Dha / -33.9877)	230.8	4	2.93264	SpeCifiC	2770.51
26637	74	92	R.NLC[+170.14190]NIPC[+170.14190]SALLSSDITASVNC[-33.98772]AK[+43.00581]K.I	76;80;94	C3(QAT / 170.1419); C7(QAT / 170.1419); C21(Cys->Dha / -33.9877); K23(Carbamyl / 43.0058)	22.2	4	4.85358	SpeCifiC	2813.51
58879	74	92	R.[+43.00581]NLC[-33.98772]NIPC[-33.98772]SALLSSDITASVNC[+170.14190]AKKIVSDGNGMNAWVAWR.N	76;80;94	NTerm(Carbamyl / 43.0058); C3(Cys->Dha / -33.9877); C7(Cys->Dha / -33.9877); C21(QAT / 170.1419)	299.5	4	-0.910385	SpeCifiC	4266.17
60012	74	92	R.[+43.00581]NLC[-33.98772]NIPC[+170.14190]SALLSSDITASVNC[-33.98772]AKKIVSDGNGMNAWVAWR.N	76;80;94	NTerm(Carbamyl / 43.0058); C3(Cys->Dha / -33.9877); C7(QAT / 170.1419); C21(Cys->Dha / -33.9877)	253.3	4	-0.876638	SpeCifiC	4266.17
58407	74	92	R.[+43.00581]NLC[+170.14190]NIPC[-33.98772]SALLSSDITASVNC[-33.98772]AKKIVSDGNGMNAWVAWR.N	76;80;94	NTerm(Carbamyl / 43.0058); C3(QAT / 170.1419); C7(Cys->Dha / -33.9877); C21(Cys->Dha / -33.9877)	368.7	4	-2.49405	SpeCifiC	4266.17
54456	74	92	R.N[+0.98402]LC[-33.98772]NIPC[-33.98772]SALLSSDITASVNC[+170.14190]AKKIVSDGNGMNAWVAWR.N	76;80;94	N1(Deamidated / 0.984); C3(Cys->Dha / -33.9877); C7(Cys->Dha / -33.9877); C21(QAT / 170.1419)	353.5	4	0.0500738	SpeCifiC	4224.15
52656	74	92	R.N[+0.98402]LC[-33.98772]NIPC[+170.14190]SALLSSDITASVNC[-33.98772]AKKIVSDGNGMNAWVAWR.N	76;80;94	N1(Deamidated / 0.984); C3(Cys->Dha / -33.9877); C7(QAT / 170.1419); C21(Cys->Dha / -33.9877)	265.1	4	1.32265	SpeCifiC	4224.15
55354	74	92	R.N[+0.98402]LC[+170.14190]NIPC[-33.98772]SALLSSDITASVNC[-33.98772]AKKIVSDGNGMNAWVAWR.N	76;80;94	N1(Deamidated / 0.984); C3(QAT / 170.1419); C7(Cys->Dha / -33.9877); C21(Cys->Dha / -33.9877)	325.5	4	-0.321274	SpeCifiC	4224.15
54979	74	92	R.NLC[-33.98772]N[+0.98402]IPC[-33.98772]SALLSSDITASVNC[+170.14190]AKKIVSDGNGMNAWVAWR.N	76;80;94	C3(Cys->Dha / -33.9877); N4(Deamidated / 0.984); C7(Cys->Dha / -33.9877); C21(QAT / 170.1419)	188.3	4	2.80804	SpeCifiC	4224.15
45047	74	92	R.NLC[-33.98772]N[+0.98402]IPC[+170.14190]SALLSSDITASVNC[-33.98772]AKKIVSDGNGMNAWVAWR.N	76;80;94	C3(Cys->Dha / -33.9877); N4(Deamidated / 0.984); C7(QAT / 170.1419); C21(Cys->Dha / -33.9877)	176.7	5	3.57022	SpeCifiC	4224.15
46794	74	92	R.NLC[-33.98772]NIPC[-33.98772]SALLSSDITASVN[+0.98402]C[+170.14190]AKKIVSDGNGMNAWVAWR.N	76;80;94	C3(Cys->Dha / -33.9877); C7(Cys->Dha / -33.9877); N20(Deamidated / 0.984); C21(QAT / 170.1419)	311.5	4	1.89295	SpeCifiC	4224.15
40992	74	92	R.NLC[-33.98772]NIPC[-33.98772]SALLSSDITASVNC[+170.14190]AKKIVSDGNGMNAWVAWR.N	76;80;94	C3(Cys->Dha / -33.9877); C7(Cys->Dha / -33.9877); C21(QAT / 170.1419)	344.2	3	-1.31122	SpeCifiC	4223.16
58378	74	92	R.NLC[-33.98772]NIPC[-33.98772]SALLSSDITASVNC[+170.14190]AK[+43.00581]KIVSDGNGMNAWVAWR.N	76;80;94	C3(Cys->Dha / -33.9877); C7(Cys->Dha / -33.9877); C21(QAT / 170.1419); K23(Carbamyl / 43.0058)	263.9	4	-1.27063	SpeCifiC	4266.17
47244	74	92	R.NLC[-33.98772]NIPC[-33.98772]SALLSSDITASVNC[+170.14190]AKKIVSDGN[+0.98402]GMNAWVAWR.N	76;80;94	C3(Cys->Dha / -33.9877); C7(Cys->Dha / -33.9877); C21(QAT / 170.1419); N30(Deamidated / 0.984)	401.6	4	1.20229	SpeCifiC	4224.15
50932	74	92	R.NLC[-33.98772]NIPC[-33.98772]SALLSSDITASVNC[+170.14190]AKKIVSDGNGMN[+0.98402]AWVAWR.N	76;80;94	C3(Cys->Dha / -33.9877); C7(Cys->Dha / -33.9877); C21(QAT / 170.1419); N33(Deamidated / 0.984)	73	5	2.32154	SpeCifiC	4224.15
50644	74	92	R.NLC[-33.98772]NIPC[+170.14190]SALLSSDITASVN[+0.98402]C[-33.98772]AKKIVSDGNGMNAWVAWR.N	76;80;94	C3(Cys->Dha / -33.9877); C7(QAT / 170.1419); N20(Deamidated / 0.984); C21(Cys->Dha / -33.9877)	373.6	4	-1.75582	SpeCifiC	4224.15
40550	74	92	R.NLC[-33.98772]NIPC[+170.14190]SALLSSDITASVNC[-33.98772]AKKIVSDGNGMNAWVAWR.N	76;80;94	C3(Cys->Dha / -33.9877); C7(QAT / 170.1419); C21(Cys->Dha / -33.9877)	137.2	4	1.88934	SpeCifiC	4223.16
58806	74	92	R.NLC[-33.98772]NIPC[+170.14190]SALLSSDITASVNC[-33.98772]AK[+43.00581]KIVSDGNGMNAWVAWR.N	76;80;94	C3(Cys->Dha / -33.9877); C7(QAT / 170.1419); C21(Cys->Dha / -33.9877); K23(Carbamyl / 43.0058)	348.9	4	-0.750006	SpeCifiC	4266.17
58471	74	92	R.NLC[-33.98772]NIPC[+170.14190]SALLSSDITASVNC[-33.98772]AKK[+43.00581]IVSDGNGMNAWVAWR.N	76;80;94	C3(Cys->Dha / -33.9877); C7(QAT / 170.1419); C21(Cys->Dha / -33.9877); K24(Carbamyl / 43.0058)	292	4	-5.97227	SpeCifiC	4266.17
41246	74	92	R.NLC[-33.98772]NIPC[+170.14190]SALLSSDITASVNC[-33.98772]AKKIVSDGN[+0.98402]GMNAWVAWR.N	76;80;94	C3(Cys->Dha / -33.9877); C7(QAT / 170.1419); C21(Cys->Dha / -33.9877); N30(Deamidated / 0.984)	508.2	4	1.7448	SpeCifiC	4224.15
49747	74	92	R.NLC[-33.98772]NIPC[+170.14190]SALLSSDITASVNC[-33.98772]AKKIVSDGNGMN[+0.98402]AWVAWR.N	76;80;94	C3(Cys->Dha / -33.9877); C7(QAT / 170.1419); C21(Cys->Dha / -33.9877); N33(Deamidated / 0.984)	108.1	5	2.12227	SpeCifiC	4224.15
50668	74	92	R.NLC[+170.14190]N[+0.98402]IPC[-33.98772]SALLSSDITASVNC[-33.98772]AKKIVSDGNGMNAWVAWR.N	76;80;94	C3(QAT / 170.1419); N4(Deamidated / 0.984); C7(Cys->Dha / -33.9877); C21(Cys->Dha / -33.9877)	122.3	5	1.58905	SpeCifiC	4224.15
51820	74	92	R.NLC[+170.14190]NIPC[-33.98772]SALLSSDITASVN[+0.98402]C[-33.98772]AKKIVSDGNGMNAWVAWR.N	76;80;94	C3(QAT / 170.1419); C7(Cys->Dha / -33.9877); N20(Deamidated / 0.984); C21(Cys->Dha / -33.9877)	369.7	4	2.03933	SpeCifiC	4224.15
40787	74	92	R.NLC[+170.14190]NIPC[-33.98772]SALLSSDITASVNC[-33.98772]AKKIVSDGNGMNAWVAWR.N	76;80;94	C3(QAT / 170.1419); C7(Cys->Dha / -33.9877); C21(Cys->Dha / -33.9877)	294.3	3	3.87144	SpeCifiC	4223.16
58766	74	92	R.NLC[+170.14190]NIPC[-33.98772]SALLSSDITASVNC[-33.98772]AK[+43.00581]KIVSDGNGMNAWVAWR.N	76;80;94	C3(QAT / 170.1419); C7(Cys->Dha / -33.9877); C21(Cys->Dha / -33.9877); K23(Carbamyl / 43.0058)	358.3	4	0.032675	SpeCifiC	4266.17
58797	74	92	R.NLC[+170.14190]NIPC[-33.98772]SALLSSDITASVNC[-33.98772]AKK[+43.00581]IVSDGNGMNAWVAWR.N	76;80;94	C3(QAT / 170.1419); C7(Cys->Dha / -33.9877); C21(Cys->Dha / -33.9877); K24(Carbamyl / 43.0058)	369.4	4	1.06063	SpeCifiC	4266.17
49129	74	92	R.NLC[+170.14190]NIPC[-33.98772]SALLSSDITASVNC[-33.98772]AKKIVSDGN[+0.98402]GMNAWVAWR.N	76;80;94	C3(QAT / 170.1419); C7(Cys->Dha / -33.9877); C21(Cys->Dha / -33.9877); N30(Deamidated / 0.984)	475	4	-0.0209849	SpeCifiC	4224.15
41064	74	92	R.NLC[+170.14190]NIPC[-33.98772]SALLSSDITASVNC[-33.98772]AKKIVSDGNGMN[+0.98402]AWVAWR.N	76;80;94	C3(QAT / 170.1419); C7(Cys->Dha / -33.9877); C21(Cys->Dha / -33.9877); N33(Deamidated / 0.984)	249.5	5	3.85553	SpeCifiC	4224.15
63602	74	92	R.NLC[+170.14190]NIPC[+170.14190]SALLSSDITASVN[+0.98402]C[-33.98772]AKKIVSDGNGMNAWVAWR.N	76;80;94	C3(QAT / 170.1419); C7(QAT / 170.1419); N20(Deamidated / 0.984); C21(Cys->Dha / -33.9877)	114.9	5	2.99674	SpeCifiC	4428.28
22124	81	99	C.[+43.00581]SALLSSDITASVN[+0.98402]C[+170.14190]AK.K	94	NTerm(Carbamyl / 43.0058); N13(Deamidated / 0.984); C14(QAT / 170.1419)	187.8	3	5.05093	NRagged	1792.92
20048	81	99	C.[+43.00581]SALLSSDITASVNC[+170.14190]AK.K	94	NTerm(Carbamyl / 43.0058); C14(QAT / 170.1419)	341.7	2	0.906536	NRagged	1791.94
19981	81	99	C.SALLSSDITASVN[+0.98402]C[+170.14190]AK.K	94	N13(Deamidated / 0.984); C14(QAT / 170.1419)	348	3	4.03058	NRagged	1749.92
19968	81	99	C.SALLSSDITASVNC[+170.14190]AK.K	94	C14(QAT / 170.1419)	390	2	2.12176	NRagged	1748.93
2028	85	103	L.SSDITASVNC[+170.14190]AK.K	94	C10(QAT / 170.1419)	263.4	2	3.11198	NRagged	1364.7
2033	85	103	L.SSDITASVN[+0.98402]C[+170.14190]AK.K	94	N9(Deamidated / 0.984); C10(QAT / 170.1419)	329.3	2	4.01365	NRagged	1365.68
698	86	104	S.[+43.00581]SDITASVNC[+170.14190]AK.K	94	NTerm(Carbamyl / 43.0058); C9(QAT / 170.1419)	264.2	2	3.90966	NRagged	1320.67
625	86	104	S.SDITASVN[+0.98402]C[+170.14190]AK.K	94	N8(Deamidated / 0.984); C9(QAT / 170.1419)	321.8	2	3.09011	NRagged	1278.65
614	86	104	S.SDITASVNC[+170.14190]AK.K	94	C9(QAT / 170.1419)	245.3	2	4.24709	NRagged	1277.66
25703	94	112	N.[+43.00581]C[+170.14190]AK[+43.00581]KIVSDGNGMNAWVAWR.N	94	NTerm(Carbamyl / 43.0058); C1(QAT / 170.1419); K3(Carbamyl / 43.0058)	137.5	2	-1.5658	NRagged	2361.18
23444	98	116	K.IVSDGN[+0.98402]GMNAWVAWRNRC[+170.14190]K.G	115	N6(Deamidated / 0.984); C18(QAT / 170.1419)	106.5	3	3.66593	SpeCifiC	2347.17
19888	113	131	R.[+43.00581]N[+0.98402]RC[+170.14190]KGTDVQAWIR.G	115	NTerm(Carbamyl / 43.0058); N1(Deamidated / 0.984); C3(QAT / 170.1419)	75.4	3	3.30229	SpeCifiC	1759.92
19793	113	131	R.[+43.00581]NRC[+170.14190]KGTDVQAWIR.G	115	NTerm(Carbamyl / 43.0058); C3(QAT / 170.1419)	102.3	3	-1.00943	SpeCifiC	1758.93
19942	113	131	R.[+43.00581]NRC[+170.14190]K[+43.00581]GTDVQAWIR.G	115	NTerm(Carbamyl / 43.0058); C3(QAT / 170.1419); K4(Carbamyl / 43.0058)	41	3	-2.32103	SpeCifiC	1801.94
5164	113	131	R.N[+0.98402]RC[+170.14190]KGTDVQAWIR.G	115	N1(Deamidated / 0.984); C3(QAT / 170.1419)	175.8	2	4.35486	SpeCifiC	1716.91
19897	113	131	R.N[+0.98402]RC[+170.14190]K[+43.00581]GTDVQAWIR.G	115	N1(Deamidated / 0.984); C3(QAT / 170.1419); K4(Carbamyl / 43.0058)	70.3	3	3.71313	SpeCifiC	1759.92
5138	113	131	R.NRC[+170.14190]KGTDVQAWIR.G	115	C3(QAT / 170.1419)	190.8	3	3.4165	SpeCifiC	1715.93
19784	113	131	R.NRC[+170.14190]K[+43.00581]GTDVQAWIR.G	115	C3(QAT / 170.1419); K4(Carbamyl / 43.0058)	78.7	4	3.16364	SpeCifiC	1758.93
2148	115	133	R.C[+170.14190]KGTDVQAWIR.G	115	C1(QAT / 170.1419)	205.7	3	4.90424	SpeCifiC	1445.78
4217	115	133	R.[+43.00581]C[+170.14190]KGTDVQAWIR.G	115	NTerm(Carbamyl / 43.0058); C1(QAT / 170.1419)	305.4	3	2.77025	SpeCifiC	1488.79
4513	115	133	R.[+43.00581]C[+170.14190]K[+43.00581]GTDVQAWIR.G	115	NTerm(Carbamyl / 43.0058); C1(QAT / 170.1419); K2(Carbamyl / 43.0058)	48.4	2	5.25242	SpeCifiC	1531.79
3978	115	133	R.[+43.00581]C[+170.14190]KGTDVQ[+0.98402]AWIR.G	115	NTerm(Carbamyl / 43.0058); C1(QAT / 170.1419); Q7(Deamidated / 0.984)	31.1	3	0.306815	SpeCifiC	1489.77
4361	117	135	K.[+43.00581]GTDVQAWIRGC[+170.14190]R.L	127	NTerm(Carbamyl / 43.0058); C11(QAT / 170.1419)	96.9	3	2.2261	SpeCifiC	1573.81
4097	117	135	K.GTDVQAWIRGC[+170.14190]R.L	127	C11(QAT / 170.1419)	233.9	3	2.07962	SpeCifiC	1530.81
5357	117	135	K.[+43.00581]GTDVQAWIRGC[+170.14190]RL.-	127	NTerm(Carbamyl / 43.0058); C11(QAT / 170.1419)	46.5	3	3.08841	SpeCifiC	1686.9
4300	117	135	K.GTDVQAWIRGC[+170.14190]RL.-	127	C11(QAT / 170.1419)	45.1	4	3.65518	SpeCifiC	1643.89
34757	69	87	R.TPGSR[+43.00581]NLC[+47.98474]NIPC[-33.98772]SALLSSDITASVNC[+170.14190]AK.K	76;80;94	R5(Carbamyl / 43.0058); C8(Trioxidation / 47.9847); C12(Cys->Dha / -33.9877); C26(QAT / 170.1419)	24.4	3	-1.71192	SpeCifiC	3061.52
33004	72	90	G.[+43.00581]SR[+43.00581]NLC[+47.98474]NIPC[+170.14190]SALLSSDITASVNCAK.K	76;80;94	NTerm(Carbamyl / 43.0058); R2(Carbamyl / 43.0058); C5(Trioxidation / 47.9847); C9(QAT / 170.1419)	77.8	3	2.68758	NRagged	2883.39
33341	73	91	S.RN[+0.98402]LC[+47.98474]NIPC[+170.14190]SALLSSDITASVNC[+170.14190]AK.K	76;80;94	N2(Deamidated / 0.984); C4(Trioxidation / 47.9847); C8(QAT / 170.1419); C22(QAT / 170.1419)	7.8	3	2.62255	NRagged	2881.47
25231	74	92	R.NLCNIPC[-33.98772]SALLSSDITASVNC[+170.14190]AK.K	76;80;94	C7(Cys->Dha / -33.9877); C21(QAT / 170.1419)	9.9	3	5.4345	SpeCifiC	2472.27
25108	74	92	R.NLCNIPCSALLSSDITASVN[+0.98402]C[+170.14190]AKK.I	76;80;94	N20(Deamidated / 0.984); C21(QAT / 170.1419)	17.8	3	-3.0481	SpeCifiC	2635.34
25022	74	92	R.NLCN[+0.98402]IPCSALLSSDITASVNC[+170.14190]AKK.I	76;80;94	N4(Deamidated / 0.984); C21(QAT / 170.1419)	105.4	3	1.52768	SpeCifiC	2635.34
25893	74	92	R.NLCNIPC[+170.14190]SALLSSDITASVN[+0.98402]CAKK.I	76;80;94	C7(QAT / 170.1419); N20(Deamidated / 0.984)	22.5	2	5.81486	SpeCifiC	2635.34
26486	74	92	R.NLC[+170.14190]NIPC[+47.98474]SALLSSDITASVN[+0.98402]C[-33.98772]AKKI.V	76;80;94	C3(QAT / 170.1419); C7(Trioxidation / 47.9847); N20(Deamidated / 0.984); C21(Cys->Dha / -33.9877)	114.5	4	2.24484	CRagged	2762.42
63952	74	92	R.[+43.00581]NLC[+170.14190]NIPCSALLSSDITASVNCAK[+43.00581]K[+43.00581]IVSDGNGMNAWVAWR.N	76;80;94	NTerm(Carbamyl / 43.0058); C3(QAT / 170.1419); K23(Carbamyl / 43.0058); K24(Carbamyl / 43.0058)	266.9	4	-4.95962	SpeCifiC	4420.15
63893	74	92	R.[+43.00581]NLC[+170.14190]NIPC[+170.14190]SALLSSDITASVNCAKKIVSDGNGM[+15.99492]NAWVAWR.N	76;80;94	NTerm(Carbamyl / 43.0058); C3(QAT / 170.1419); C7(QAT / 170.1419); M32(Oxidation / 15.9949)	206.1	4	-1.37779	SpeCifiC	4520.28
60807	74	92	R.N[+0.98402]LC[-33.98772]NIPC[+170.14190]SALLSSDITASVN[+0.98402]CAKKIVSDGNGMNAWVAWR.N	76;80;94	N1(Deamidated / 0.984); C3(Cys->Dha / -33.9877); C7(QAT / 170.1419); N20(Deamidated / 0.984)	417.5	3	-2.91883	SpeCifiC	4259.12
63388	74	92	R.NLC[+170.14190]NIPC[+47.98474]SALLSSDITASVNC[+170.14190]AKKIVSDGN[+0.98402]GMNAWVAWR.N	76;80;94	C3(QAT / 170.1419); C7(Trioxidation / 47.9847); C21(QAT / 170.1419); N30(Deamidated / 0.984)	177.1	5	-1.18319	SpeCifiC	4510.25
63268	74	92	R.NLC[+47.98474]NIPC[+170.14190]SALLSSDITASVNC[+170.14190]AKKIVSDGNGMN[+0.98402]AWVAWR.N	76;80;94	C3(Trioxidation / 47.9847); C7(QAT / 170.1419); C21(QAT / 170.1419); N33(Deamidated / 0.984)	129.1	5	-3.26077	SpeCifiC	4510.25
62219	74	92	R.NLCNIPC[-33.98772]SALLSSDITASVN[+0.98402]C[+170.14190]AKKIVSDGN[+0.98402]GMNAWVAWR.N	76;80;94	C7(Cys->Dha / -33.9877); N20(Deamidated / 0.984); C21(QAT / 170.1419); N30(Deamidated / 0.984)	305.5	3	-2.27673	SpeCifiC	4259.12
60944	75	93	N.[+43.00581]LCNIPC[+47.98474]SALLSSDITASVNC[+170.14190]AKK[+43.00581]IVSDGNGMNAWVAWR.N	76;80;94	NTerm(Carbamyl / 43.0058); C6(Trioxidation / 47.9847); C20(QAT / 170.1419); K23(Carbamyl / 43.0058)	232.2	3	2.09859	NRagged	4311.09
60847	76	94	L.C[+170.14190]NIPC[+47.98474]SALLSSDITASVNC[+170.14190]AKKIVSDGNGM[+31.98983]NAWVAWR.N	76;80;94	C1(QAT / 170.1419); C5(Trioxidation / 47.9847); C19(QAT / 170.1419); M30(Dioxidation / 31.9898)	163.2	4	1.05717	NRagged	4314.13

## Sheet: cid_S-glyc. Peps
			PROCEDURE 1_CID_reblocking with APTA
	S-Qat
	Dha	C	the color code for modifications at Cys positions
	S-Glc	trioxid. C
PID	N-term	Pos. in Pre-protein	Sequence	C pos in P00698	Mods (variable)	Score	z	ppm err.	Cleavage	Calc.M
34688	69	87	R.TPGSRN[+0.98402]LC[+170.14190]NIPC[+162.05282]SALLSSDITASVN.C	76;80	N6(Deamidated / 0.984); C8(QAT / 170.1419); C12(Hex / 162.0528)	97.3	3	3.88761	CRagged	2865.41
32509	69	87	R.TPGSRNLC[+162.05282]NIPC[+170.14190]SALLSSDITASVN.C	76;80	C8(Hex / 162.0528); C12(QAT / 170.1419)	156.7	3	5.86291	CRagged	2864.43
33285	69	87	R.TPGSRNLC[+170.14190]NIPC[+162.05282]SALLSSDITASVN.C	76;80	C8(QAT / 170.1419); C12(Hex / 162.0528)	130.6	3	4.72965	CRagged	2864.43
4021	69	87	R.TPGSRNLC[+162.05282]NIPC[+170.14190].S	76;80	C8(Hex / 162.0528); C12(QAT / 170.1419)	54.7	3	2.27499	CRagged	1605.79
34788	69	87	R.[+43.00581]TPGSRNLC[+162.05282]NIPC[-33.98772]SALLSSDITASVNC[+170.14190]AK.K	76;80;94	NTerm(Carbamyl / 43.0058); C8(Hex / 162.0528); C12(Cys->Dha / -33.9877); C26(QAT / 170.1419)	125.1	3	-2.73241	SpeCifiC	3175.59
37579	69	87	R.[+43.00581]TPGSRNLC[+162.05282]NIPC[+170.14190]SALLSSDITASVNC[+170.14190]AK.K	76;80;94	NTerm(Carbamyl / 43.0058); C8(Hex / 162.0528); C12(QAT / 170.1419); C26(QAT / 170.1419)	141.6	4	3.20691	SpeCifiC	3379.71
34523	69	87	R.[+43.00581]TPGSRNLC[+170.14190]NIPC[-33.98772]SALLSSDITASVNC[+162.05282]AK.K	76;80;94	NTerm(Carbamyl / 43.0058); C8(QAT / 170.1419); C12(Cys->Dha / -33.9877); C26(Hex / 162.0528)	230.5	3	1.98859	SpeCifiC	3175.59
33646	69	87	R.[+43.00581]TPGSRNLC[+170.14190]NIPC[+162.05282]SALLSSDITASVNC[-33.98772]AK.K	76;80;94	NTerm(Carbamyl / 43.0058); C8(QAT / 170.1419); C12(Hex / 162.0528); C26(Cys->Dha / -33.9877)	49.4	3	-1.67153	SpeCifiC	3175.59
37796	69	87	R.[+43.00581]TPGSRNLC[+170.14190]NIPC[+162.05282]SALLSSDITASVNC[+170.14190]AK.K	76;80;94	NTerm(Carbamyl / 43.0058); C8(QAT / 170.1419); C12(Hex / 162.0528); C26(QAT / 170.1419)	148.8	4	3.40708	SpeCifiC	3379.71
37704	69	87	R.TPGSR[+43.00581]NLC[+170.14190]NIPC[+162.05282]SALLSSDITASVNC[+170.14190]AK.K	76;80;94	R5(Carbamyl / 43.0058); C8(QAT / 170.1419); C12(Hex / 162.0528); C26(QAT / 170.1419)	20.4	4	2.30074	SpeCifiC	3379.71
37667	69	87	R.TPGSRN[+0.98402]LC[+162.05282]NIPC[+170.14190]SALLSSDITASVNC[+162.05282]AK.K	76;80;94	N6(Deamidated / 0.984); C8(Hex / 162.0528); C12(QAT / 170.1419); C26(Hex / 162.0528)	4.9	4	4.83659	SpeCifiC	3329.6
37537	69	87	R.TPGSRN[+0.98402]LC[+170.14190]NIPC[+162.05282]SALLSSDITASVNC[+170.14190]AK.K	76;80;94	N6(Deamidated / 0.984); C8(QAT / 170.1419); C12(Hex / 162.0528); C26(QAT / 170.1419)	13.6	4	5.32351	SpeCifiC	3337.69
33896	69	87	R.TPGSRNLC[-33.98772]NIPC[+162.05282]SALLSSDITASVNC[+170.14190]AK.K	76;80;94	C8(Cys->Dha / -33.9877); C12(Hex / 162.0528); C26(QAT / 170.1419)	69.1	3	3.82353	SpeCifiC	3132.58
33932	69	87	R.TPGSRNLC[-33.98772]NIPC[+170.14190]SALLSSDITASVNC[+162.05282]AK.K	76;80;94	C8(Cys->Dha / -33.9877); C12(QAT / 170.1419); C26(Hex / 162.0528)	103.2	3	4.02662	SpeCifiC	3132.58
32815	69	87	R.TPGSRNLC[+162.05282]NIPC[-33.98772]SALLSSDITASVNC[+170.14190]AK.K	76;80;94	C8(Hex / 162.0528); C12(Cys->Dha / -33.9877); C26(QAT / 170.1419)	62.6	4	2.65668	SpeCifiC	3132.58
38062	69	87	R.TPGSRNLC[+162.05282]NIPC[+162.05282]SALLSSDITASVN[+0.98402]C[+170.14190]AK.K	76;80;94	C8(Hex / 162.0528); C12(Hex / 162.0528); N25(Deamidated / 0.984); C26(QAT / 170.1419)	228.8	4	5.6734	SpeCifiC	3329.6
37128	69	87	R.TPGSRNLC[+162.05282]NIPC[+170.14190]SALLSSDITASVN[+0.98402]C[+170.14190]AK.K	76;80;94	C8(Hex / 162.0528); C12(QAT / 170.1419); N25(Deamidated / 0.984); C26(QAT / 170.1419)	128.4	5	5.36638	SpeCifiC	3337.69
36737	69	87	R.TPGSRNLC[+162.05282]NIPC[+170.14190]SALLSSDITASVNC[+170.14190]AK.K	76;80;94	C8(Hex / 162.0528); C12(QAT / 170.1419); C26(QAT / 170.1419)	78.8	5	3.25284	SpeCifiC	3336.71
37929	69	87	R.TPGSRNLC[+162.05282]N[+0.98402]IPC[+162.05282]SALLSSDITASVNC[+170.14190]AK.K	76;80;94	C8(Hex / 162.0528); N9(Deamidated / 0.984); C12(Hex / 162.0528); C26(QAT / 170.1419)	55.7	4	4.50243	SpeCifiC	3329.6
37174	69	87	R.TPGSRNLC[+170.14190]NIPC[+162.05282]SALLSSDITASVN[+0.98402]C[+170.14190]AK.K	76;80;94	C8(QAT / 170.1419); C12(Hex / 162.0528); N25(Deamidated / 0.984); C26(QAT / 170.1419)	198.1	4	5.36846	SpeCifiC	3337.69
36919	69	87	R.TPGSRNLC[+170.14190]NIPC[+162.05282]SALLSSDITASVNC[+170.14190]AK.K	76;80;94	C8(QAT / 170.1419); C12(Hex / 162.0528); C26(QAT / 170.1419)	165.1	4	1.63451	SpeCifiC	3336.71
37885	69	87	R.TPGSRNLC[+170.14190]N[+0.98402]IPC[+162.05282]SALLSSDITASVNC[+162.05282]AK.K	76;80;94	C8(QAT / 170.1419); N9(Deamidated / 0.984); C12(Hex / 162.0528); C26(Hex / 162.0528)	86.1	3	4.45339	SpeCifiC	3329.6
37498	69	87	R.TPGSRNLC[+170.14190]N[+0.98402]IPC[+162.05282]SALLSSDITASVNC[+170.14190]AK.K	76;80;94	C8(QAT / 170.1419); N9(Deamidated / 0.984); C12(Hex / 162.0528); C26(QAT / 170.1419)	166.9	4	5.78273	SpeCifiC	3337.69
37960	69	87	R.[+43.00581]TPGSRNLC[+162.05282]NIPC[+170.14190]SALLSSDITASVNC[-33.98772]AKK.I	76;80;94	NTerm(Carbamyl / 43.0058); C8(Hex / 162.0528); C12(QAT / 170.1419); C26(Cys->Dha / -33.9877)	170	4	-2.37322	SpeCifiC	3303.68
37599	69	87	R.TPGSR[+43.00581]NLC[+162.05282]NIPC[+170.14190]SALLSSDITASVNC[-33.98772]AKK.I	76;80;94	R5(Carbamyl / 43.0058); C8(Hex / 162.0528); C12(QAT / 170.1419); C26(Cys->Dha / -33.9877)	84.5	4	2.98146	SpeCifiC	3303.68
37039	69	87	R.TPGSRN[+0.98402]LC[+162.05282]NIPC[+170.14190]SALLSSDITASVNC[-33.98772]AKK.I	76;80;94	N6(Deamidated / 0.984); C8(Hex / 162.0528); C12(QAT / 170.1419); C26(Cys->Dha / -33.9877)	52.6	4	4.68513	SpeCifiC	3261.66
31927	69	87	R.TPGSRNLC[+162.05282]NIPC[+170.14190]SALLSSDITASVNC[-33.98772]AKK.I	76;80;94	C8(Hex / 162.0528); C12(QAT / 170.1419); C26(Cys->Dha / -33.9877)	53.9	4	1.84118	SpeCifiC	3260.67
25124	74	92	R.NLC[+162.05282]NIPC[+170.14190]SALLSSDITASVN.C	76;80	C3(Hex / 162.0528); C7(QAT / 170.1419)	154.7	2	4.39767	CRagged	2366.17
25255	74	92	R.NLC[+170.14190]NIPC[+162.05282]SALLSSDITASVN.C	76;80	C3(QAT / 170.1419); C7(Hex / 162.0528)	235.4	2	5.51525	CRagged	2366.17
4584	74	92	R.NLC[+170.14190]NIPC[+162.05282]SALL.S	76;80	C3(QAT / 170.1419); C7(Hex / 162.0528)	112.9	2	3.81431	CRagged	1491.77
4509	74	92	R.NLC[+162.05282]NIPC[+170.14190]SALLS.S	76;80	C3(Hex / 162.0528); C7(QAT / 170.1419)	175.8	2	3.44786	CRagged	1578.8
4519	74	92	R.NLC[+170.14190]NIPC[+162.05282]SALLS.S	76;80	C3(QAT / 170.1419); C7(Hex / 162.0528)	184.5	2	5.14778	CRagged	1578.8
22904	74	92	R.NLC[+162.05282]NIPC[+170.14190]SALLSSDITA.S	76;80	C3(Hex / 162.0528); C7(QAT / 170.1419)	274.5	2	5.5835	CRagged	2066.03
22900	74	92	R.NLC[+170.14190]NIPC[+162.05282]SALLSSDITA.S	76;80	C3(QAT / 170.1419); C7(Hex / 162.0528)	207.1	2	3.57562	CRagged	2066.03
34452	74	92	R.[+43.00581]NLC[+162.05282]NIPC[+170.14190]SALLSSDITASVNC[+170.14190]AK.K	76;80;94	NTerm(Carbamyl / 43.0058); C3(Hex / 162.0528); C7(QAT / 170.1419); C21(QAT / 170.1419)	73.7	3	0.615967	SpeCifiC	2881.46
33421	74	92	R.[+43.00581]NLC[+170.14190]NIPC[+162.05282]SALLSSDITASVNC[+170.14190]AK.K	76;80;94	NTerm(Carbamyl / 43.0058); C3(QAT / 170.1419); C7(Hex / 162.0528); C21(QAT / 170.1419)	228.4	3	3.9463	SpeCifiC	2881.46
33385	74	92	R.[+43.00581]NLC[+170.14190]NIPC[+170.14190]SALLSSDITASVNC[+162.05282]AK.K	76;80;94	NTerm(Carbamyl / 43.0058); C3(QAT / 170.1419); C7(QAT / 170.1419); C21(Hex / 162.0528)	88.9	3	3.78594	SpeCifiC	2881.46
27636	74	92	R.N[+0.98402]LC[+162.05282]NIPC[+170.14190]SALLSSDITASVNC[+162.05282]AK.K	76;80;94	N1(Deamidated / 0.984); C3(Hex / 162.0528); C7(QAT / 170.1419); C21(Hex / 162.0528)	120.6	3	5.62868	SpeCifiC	2831.35
25077	74	92	R.NLC[-33.98772]NIPC[+162.05282]SALLSSDITASVNC[+170.14190]AK.K	76;80;94	C3(Cys->Dha / -33.9877); C7(Hex / 162.0528); C21(QAT / 170.1419)	300.7	3	2.07819	SpeCifiC	2634.32
24958	74	92	R.NLC[-33.98772]NIPC[+170.14190]SALLSSDITASVNC[+162.05282]AK.K	76;80;94	C3(Cys->Dha / -33.9877); C7(QAT / 170.1419); C21(Hex / 162.0528)	256	3	4.82438	SpeCifiC	2634.32
25215	74	92	R.NLC[+162.05282]NIPC[+170.14190]SALLSSDITASVN[+0.98402]C[-33.98772]AK.K	76;80;94	C3(Hex / 162.0528); C7(QAT / 170.1419); N20(Deamidated / 0.984); C21(Cys->Dha / -33.9877)	11.6	3	5.66749	SpeCifiC	2635.31
26764	74	92	R.NLC[+162.05282]NIPC[+170.14190]SALLSSDITASVNC[+162.05282]AK.K	76;80;94	C3(Hex / 162.0528); C7(QAT / 170.1419); C21(Hex / 162.0528)	482.4	3	1.64433	SpeCifiC	2830.36
33780	74	92	R.NLC[+162.05282]NIPC[+170.14190]SALLSSDITASVNC[+170.14190]AK[+43.00581].K	76;80;94	C3(Hex / 162.0528); C7(QAT / 170.1419); C21(QAT / 170.1419); K23(Carbamyl / 43.0058)	16.8	3	2.97255	SpeCifiC	2881.46
26556	74	92	R.NLC[+170.14190]N[+0.98402]IPC[+162.05282]SALLSSDITASVNC[+170.14190]AK.K	76;80;94	C3(QAT / 170.1419); N4(Deamidated / 0.984); C7(Hex / 162.0528); C21(QAT / 170.1419)	168.3	3	5.31611	SpeCifiC	2839.44
26777	74	92	R.NLC[+170.14190]NIPC[+162.05282]SALLSSDITASVN[+0.98402]C[+170.14190]AK.K	76;80;94	C3(QAT / 170.1419); C7(Hex / 162.0528); N20(Deamidated / 0.984); C21(QAT / 170.1419)	231.5	3	5.79801	SpeCifiC	2839.44
26310	74	92	R.NLC[+170.14190]NIPC[+162.05282]SALLSSDITASVNC[+170.14190]AK.K	76;80;94	C3(QAT / 170.1419); C7(Hex / 162.0528); C21(QAT / 170.1419)	265.3	4	4.02391	SpeCifiC	2838.45
26315	74	92	R.NLC[+170.14190]NIPC[+170.14190]SALLSSDITASVNC[+162.05282]AK.K	76;80;94	C3(QAT / 170.1419); C7(QAT / 170.1419); C21(Hex / 162.0528)	169.1	4	3.7075	SpeCifiC	2838.45
27031	74	92	R.[+43.00581]NLC[+162.05282]NIPC[-33.98772]SALLSSDITASVNC[+170.14190]AKK.I	76;80;94	NTerm(Carbamyl / 43.0058); C3(Hex / 162.0528); C7(Cys->Dha / -33.9877); C21(QAT / 170.1419)	80.8	3	1.09723	SpeCifiC	2805.43
27555	74	92	R.[+43.00581]NLC[+162.05282]NIPC[+170.14190]SALLSSDITASVNC[-33.98772]AKK.I	76;80;94	NTerm(Carbamyl / 43.0058); C3(Hex / 162.0528); C7(QAT / 170.1419); C21(Cys->Dha / -33.9877)	150.6	3	0.601269	SpeCifiC	2805.43
26918	74	92	R.[+43.00581]NLC[+170.14190]NIPC[-33.98772]SALLSSDITASVNC[+162.05282]AKK.I	76;80;94	NTerm(Carbamyl / 43.0058); C3(QAT / 170.1419); C7(Cys->Dha / -33.9877); C21(Hex / 162.0528)	69.8	3	4.38275	SpeCifiC	2805.43
28239	74	92	R.[+43.00581]NLC[+170.14190]NIPC[+162.05282]SALLSSDITASVNC[-33.98772]AKK.I	76;80;94	NTerm(Carbamyl / 43.0058); C3(QAT / 170.1419); C7(Hex / 162.0528); C21(Cys->Dha / -33.9877)	59.8	3	-0.773412	SpeCifiC	2805.43
27055	74	92	R.N[+0.98402]LC[+162.05282]NIPC[+170.14190]SALLSSDITASVNC[-33.98772]AKK.I	76;80;94	N1(Deamidated / 0.984); C3(Hex / 162.0528); C7(QAT / 170.1419); C21(Cys->Dha / -33.9877)	89.3	3	5.27881	SpeCifiC	2763.4
26794	74	92	R.N[+0.98402]LC[+170.14190]NIPC[+162.05282]SALLSSDITASVNC[-33.98772]AKK.I	76;80;94	N1(Deamidated / 0.984); C3(QAT / 170.1419); C7(Hex / 162.0528); C21(Cys->Dha / -33.9877)	49.7	3	3.23618	SpeCifiC	2763.4
27512	74	92	R.NLC[+162.05282]N[+0.98402]IPC[+170.14190]SALLSSDITASVNC[-33.98772]AKK.I	76;80;94	C3(Hex / 162.0528); N4(Deamidated / 0.984); C7(QAT / 170.1419); C21(Cys->Dha / -33.9877)	82.7	3	5.78044	SpeCifiC	2763.4
26689	74	92	R.NLC[+162.05282]NIPC[+170.14190]SALLSSDITASVN[+0.98402]C[-33.98772]AKK.I	76;80;94	C3(Hex / 162.0528); C7(QAT / 170.1419); N20(Deamidated / 0.984); C21(Cys->Dha / -33.9877)	43.2	3	4.77718	SpeCifiC	2763.4
26422	74	92	R.NLC[+162.05282]NIPC[+170.14190]SALLSSDITASVNC[-33.98772]AKK.I	76;80;94	C3(Hex / 162.0528); C7(QAT / 170.1419); C21(Cys->Dha / -33.9877)	202.7	3	1.90209	SpeCifiC	2762.42
27095	74	92	R.NLC[+170.14190]N[+0.98402]IPC[+162.05282]SALLSSDITASVNC[-33.98772]AKK.I	76;80;94	C3(QAT / 170.1419); N4(Deamidated / 0.984); C7(Hex / 162.0528); C21(Cys->Dha / -33.9877)	25.1	3	3.52516	SpeCifiC	2763.4
26416	74	92	R.NLC[+170.14190]NIPC[-33.98772]SALLSSDITASVNC[+162.05282]AKK.I	76;80;94	C3(QAT / 170.1419); C7(Cys->Dha / -33.9877); C21(Hex / 162.0528)	36.5	4	1.54605	SpeCifiC	2762.42
26541	74	92	R.NLC[+170.14190]NIPC[+162.05282]SALLSSDITASVN[+0.98402]C[-33.98772]AKK.I	76;80;94	C3(QAT / 170.1419); C7(Hex / 162.0528); N20(Deamidated / 0.984); C21(Cys->Dha / -33.9877)	29.8	4	5.7081	SpeCifiC	2763.4
26431	74	92	R.NLC[+170.14190]NIPC[+162.05282]SALLSSDITASVNC[-33.98772]AKK.I	76;80;94	C3(QAT / 170.1419); C7(Hex / 162.0528); C21(Cys->Dha / -33.9877)	172.4	4	3.37306	SpeCifiC	2762.42
65455	74	92	R.NLC[+170.14190]NIPC[+162.05282]SALLSSDITASVN[+0.98402]C[-33.98772]AKKIVSDGNGMNAWVAWR.N	76;80;94	C3(QAT / 170.1419); C7(Hex / 162.0528); N20(Deamidated / 0.984); C21(Cys->Dha / -33.9877)	221.6	4	0.523281	SpeCifiC	4420.19
60515	74	92	R.NLC[+170.14190]NIPC[+162.05282]SALLSSDITASVNC[-33.98772]AKKIVSDGNGMNAWVAWR.N	76;80;94	C3(QAT / 170.1419); C7(Hex / 162.0528); C21(Cys->Dha / -33.9877)	173.6	5	-5.15306	SpeCifiC	4419.2
33081	69	87	R.TPGSRNLC[+47.98474]NIPC[+162.05282]SALLSSDITASVNC[-33.98772]AK.K	76; 80;94	C8(Trioxidation / 47.9847); C12(Hex / 162.0528); C26(Cys->Dha / -33.9877)	0.154	45.6	3	1004.49	1004.48	3011.44	3011.43	4.96692		SpeCifiC	45.6288	45.6288	>sp|P00698|LYSC_CHICK Lysozyme C OS=Gallus gallus GN=LYZ PE=1 SV=1	Collision-induCed dissoCiation	00715jasio_3Cid.13491.13491.3	ControllerType=0 ControllerNumber=1 sCan=13491	65.0694		3010.44	3010.42
62925	75	93	N.LC[+162.05282]NIPCSALLSSDITASVNC[+47.98474]AK[+43.00581]KIVSDGNGMNAWVAWR.N	76; 80;94	C2(Hex / 162.0528); C20(Trioxidation / 47.9847); K22(Carbamyl / 43.0058)	0.589	252.2	3	1421.01	1421.01	4261.03	4261	5.22336		NRagged	88.7895	3.13539	>sp|P00698|LYSC_CHICK Lysozyme C OS=Gallus gallus GN=LYZ PE=1 SV=1	Collision-induCed dissoCiation	00715jasio_3Cid.28608.28608.3	ControllerType=0 ControllerNumber=1 sCan=28608	136.011		4260.02	4260

## Sheet: cid_C & triox C
			PROCEDURE 1_CID_reblocking with APTA
S-Qat			the color code for modifications at Cys positions
Dha	C
S-Glc	trioxid. C
PID	N-term.	N-term position in pre-protein	SequenCe	C pos. in P00698	Mods (variable)	SCore	z	ppm err.	Cleavage	CalC.M
34757	69	87	R.TPGSR[+43.00581]NLC[+47.98474]NIPC[-33.98772]SALLSSDITASVNC[+170.14190]AK.K	76;80;94	R5(Carbamyl / 43.0058); C8(Trioxidation / 47.9847); C12(Cys->Dha / -33.9877); C26(QAT / 170.1419)	24.4	3	-1.71192	SpeCifiC	3061.52
33004	72	90	G.[+43.00581]SR[+43.00581]NLC[+47.98474]NIPC[+170.14190]SALLSSDITASVNCAK.K	76;80;94	NTerm(Carbamyl / 43.0058); R2(Carbamyl / 43.0058); C5(Trioxidation / 47.9847); C9(QAT / 170.1419)	77.8	3	2.68758	NRagged	2883.39
33341	73	91	S.RN[+0.98402]LC[+47.98474]NIPC[+170.14190]SALLSSDITASVNC[+170.14190]AK.K	76;80;94	N2(Deamidated / 0.984); C4(Trioxidation / 47.9847); C8(QAT / 170.1419); C22(QAT / 170.1419)	7.8	3	2.62255	NRagged	2881.47
25231	74	92	R.NLCNIPC[-33.98772]SALLSSDITASVNC[+170.14190]AK.K	76;80;94	C7(Cys->Dha / -33.9877); C21(QAT / 170.1419)	9.9	3	5.4345	SpeCifiC	2472.27
25108	74	92	R.NLCNIPCSALLSSDITASVN[+0.98402]C[+170.14190]AKK.I	76;80;94	N20(Deamidated / 0.984); C21(QAT / 170.1419)	17.8	3	-3.0481	SpeCifiC	2635.34
25022	74	92	R.NLCN[+0.98402]IPCSALLSSDITASVNC[+170.14190]AKK.I	76;80;94	N4(Deamidated / 0.984); C21(QAT / 170.1419)	105.4	3	1.52768	SpeCifiC	2635.34
25893	74	92	R.NLCNIPC[+170.14190]SALLSSDITASVN[+0.98402]CAKK.I	76;80;94	C7(QAT / 170.1419); N20(Deamidated / 0.984)	22.5	2	5.81486	SpeCifiC	2635.34
26486	74	92	R.NLC[+170.14190]NIPC[+47.98474]SALLSSDITASVN[+0.98402]C[-33.98772]AKKI.V	76;80;94	C3(QAT / 170.1419); C7(Trioxidation / 47.9847); N20(Deamidated / 0.984); C21(Cys->Dha / -33.9877)	114.5	4	2.24484	CRagged	2762.42
63952	74	92	R.[+43.00581]NLC[+170.14190]NIPCSALLSSDITASVNCAK[+43.00581]K[+43.00581]IVSDGNGMNAWVAWR.N	76;80;94	NTerm(Carbamyl / 43.0058); C3(QAT / 170.1419); K23(Carbamyl / 43.0058); K24(Carbamyl / 43.0058)	266.9	4	-4.95962	SpeCifiC	4420.15
63893	74	92	R.[+43.00581]NLC[+170.14190]NIPC[+170.14190]SALLSSDITASVNCAKKIVSDGNGM[+15.99492]NAWVAWR.N	76;80;94	NTerm(Carbamyl / 43.0058); C3(QAT / 170.1419); C7(QAT / 170.1419); M32(Oxidation / 15.9949)	206.1	4	-1.37779	SpeCifiC	4520.28
60807	74	92	R.N[+0.98402]LC[-33.98772]NIPC[+170.14190]SALLSSDITASVN[+0.98402]CAKKIVSDGNGMNAWVAWR.N	76;80;94	N1(Deamidated / 0.984); C3(Cys->Dha / -33.9877); C7(QAT / 170.1419); N20(Deamidated / 0.984)	417.5	3	-2.91883	SpeCifiC	4259.12
63388	74	92	R.NLC[+170.14190]NIPC[+47.98474]SALLSSDITASVNC[+170.14190]AKKIVSDGN[+0.98402]GMNAWVAWR.N	76;80;94	C3(QAT / 170.1419); C7(Trioxidation / 47.9847); C21(QAT / 170.1419); N30(Deamidated / 0.984)	177.1	5	-1.18319	SpeCifiC	4510.25
63268	74	92	R.NLC[+47.98474]NIPC[+170.14190]SALLSSDITASVNC[+170.14190]AKKIVSDGNGMN[+0.98402]AWVAWR.N	76;80;94	C3(Trioxidation / 47.9847); C7(QAT / 170.1419); C21(QAT / 170.1419); N33(Deamidated / 0.984)	129.1	5	-3.26077	SpeCifiC	4510.25
62219	74	92	R.NLCNIPC[-33.98772]SALLSSDITASVN[+0.98402]C[+170.14190]AKKIVSDGN[+0.98402]GMNAWVAWR.N	76;80;94	C7(Cys->Dha / -33.9877); N20(Deamidated / 0.984); C21(QAT / 170.1419); N30(Deamidated / 0.984)	305.5	3	-2.27673	SpeCifiC	4259.12
60944	75	93	N.[+43.00581]LCNIPC[+47.98474]SALLSSDITASVNC[+170.14190]AKK[+43.00581]IVSDGNGMNAWVAWR.N	76;80;94	NTerm(Carbamyl / 43.0058); C6(Trioxidation / 47.9847); C20(QAT / 170.1419); K23(Carbamyl / 43.0058)	232.2	3	2.09859	NRagged	4311.09
60847	76	94	L.C[+170.14190]NIPC[+47.98474]SALLSSDITASVNC[+170.14190]AKKIVSDGNGM[+31.98983]NAWVAWR.N	76;80;94	C1(QAT / 170.1419); C5(Trioxidation / 47.9847); C19(QAT / 170.1419); M30(Dioxidation / 31.9898)	163.2	4	1.05717	NRagged	4314.13
PID		Pos.	SequenCe	GlyCans	Mods (variable)	SCore	z	ppm err.	Cleavage	CalC.M
3664	2	20	K.[+43.00581]VFGR[+43.00581]C[+47.98474]ELAAAMK.R	6	NTerm(Carbamyl / 43.0058); R4(Carbamyl / 43.0058); C5(Trioxidation / 47.9847)	68.1	2	-5.50341	SpeCifiC	1428.65
3043	2	20	K.VFGRC[+47.98474]ELAAAMK.R	6	C5(Trioxidation / 47.9847)	427.8	2	3.57368	SpeCifiC	1342.64
33081	69	87	R.TPGSRNLC[+47.98474]NIPC[+162.05282]SALLSSDITASVNC[-33.98772]AK.K	76; 80;94	C8(Trioxidation / 47.9847); C12(Hex / 162.0528); C26(Cys->Dha / -33.9877)	45.6	3	4.96692	SpeCifiC	3010.42
41432	74	92	R.[+43.00581]NLCNIPC[+47.98474]SALLSSDITASVN[+0.98402]C[-33.98772]AKKIVSDGNGMNAWVAWR.N	76; 80;94	NTerm(Carbamyl / 43.0058); C7(Trioxidation / 47.9847); N20(Deamidated / 0.984); C21(Cys->Dha / -33.9877)	350.5	3	-0.851432	SpeCifiC	4178.98
62925	75	93	N.LC[+162.05282]NIPCSALLSSDITASVNC[+47.98474]AK[+43.00581]KIVSDGNGMNAWVAWR.N	76; 80;94	C2(Hex / 162.0528); C20(Trioxidation / 47.9847); K22(Carbamyl / 43.0058)	252.2	3	5.22336	NRagged	4260

## Sheet: hcd_S-Qat Peps
			PROCEDURE 1_HCD_reblocking with APTA
S-Qat	S-PE		the color code for modifications at Cys positions	S-Qat
Dha	C			trioxid. C
S-Glc	trioxid. C			C
				S-PE
				S-Glc
				Dha
PID	N-term.	N-term position in pre-protein	SequenCe	C pos. in P00698	Mods (variable)	SCore	z	ppm err.	Cleavage	CalC.M
7065	1	19	G.[+43.00581]K[+43.00581]VFGRC[+170.14190]ELAAAMK.R	6	NTerm(Carbamyl / 43.0058); K1(Carbamyl / 43.0058); C6(QAT / 170.1419)	281.7	3	2.42928	NRagged	1678.9
5975	1	19	G.[+43.00581]KVFGRC[+170.14190]ELAAAMK.R	6	NTerm(Carbamyl / 43.0058); C6(QAT / 170.1419)	198.5	3	2.90866	NRagged	1635.9
6030	1	19	G.KVFGR[+43.00581]C[+170.14190]ELAAAMK.R	6	R5(Carbamyl / 43.0058); C6(QAT / 170.1419)	133	4	4.16263	NRagged	1635.9
5890	1	19	G.KVFGRC[+170.14190]ELAAAMK.R	6	C6(QAT / 170.1419)	226.6	3	3.12558	NRagged	1592.89
5860	1	19	G.KVFGRC[+170.14190]ELAAAM[+15.99492]K.R	6	C6(QAT / 170.1419); M12(Oxidation / 15.9949)	128.4	3	1.27694	NRagged	1608.88
2594	2	20	K.VFGRC[+170.14190]ELAAAM.K	6	C5(QAT / 170.1419)	110.3	3	2.84565	CRagged	1336.7
6256	2	20	K.[+43.00581]VFGRC[+170.14190]ELAAAMK.R	6	NTerm(Carbamyl / 43.0058); C5(QAT / 170.1419)	290.3	3	3.05305	SpeCifiC	1507.8
6184	2	20	K.VFGR[+43.00581]C[+170.14190]ELAAAMK.R	6	R4(Carbamyl / 43.0058); C5(QAT / 170.1419)	95.1	3	2.44626	SpeCifiC	1507.8
3481	2	20	K.VFGRC[+170.14190]ELAAAMK.R	6	C5(QAT / 170.1419)	370	3	2.42768	SpeCifiC	1464.79
3405	2	20	K.VFGRC[+170.14190]ELAAAM[+15.99492]K.R	6	C5(QAT / 170.1419); M11(Oxidation / 15.9949)	187.5	3	1.90438	SpeCifiC	1480.79
7107	2	20	K.[+43.00581]VFGRC[+170.14190]ELAAAMK[+43.00581]R.H	6	NTerm(Carbamyl / 43.0058); C5(QAT / 170.1419); K12(Carbamyl / 43.0058)	69	3	3.71535	SpeCifiC	1706.91
5903	2	20	K.VFGRC[+170.14190]ELAAAMKR.H	6	C5(QAT / 170.1419)	284	4	3.56094	SpeCifiC	1620.9
5867	2	20	K.VFGRC[+170.14190]ELAAAM[+15.99492]KR.H	6	C5(QAT / 170.1419); M11(Oxidation / 15.9949)	331.3	4	1.12694	SpeCifiC	1636.89
5986	2	20	K.VFGRC[+170.14190]ELAAAMK[+43.00581]R.H	6	C5(QAT / 170.1419); K12(Carbamyl / 43.0058)	207.3	3	3.11909	SpeCifiC	1663.9
2210	4	22	F.GRC[+170.14190]ELAAAMK.R	6	C3(QAT / 170.1419)	170.8	3	2.10754	NRagged	1218.66
119	6	24	R.C[+170.14190]ELAAAM.K	6	C1(QAT / 170.1419)	339.4	2	2.84417	CRagged	877.44
739	6	24	R.[+43.00581]C[+170.14190]ELAAAMK.R	6	NTerm(Carbamyl / 43.0058); C1(QAT / 170.1419)	443.8	2	2.08343	SpeCifiC	1048.54
517	6	24	R.[+43.00581]C[+170.14190]ELAAAM[+15.99492]K.R	6	NTerm(Carbamyl / 43.0058); C1(QAT / 170.1419); M7(Oxidation / 15.9949)	330.7	2	1.13864	SpeCifiC	1064.54
1280	6	24	R.[+43.00581]C[+170.14190]ELAAAMK[+43.00581].R	6	NTerm(Carbamyl / 43.0058); C1(QAT / 170.1419); K8(Carbamyl / 43.0058)	242.1	2	2.99589	SpeCifiC	1091.55
508	6	24	R.C[+170.14190]ELAAAMK.R	6	C1(QAT / 170.1419)	502.8	3	1.6959	SpeCifiC	1005.54
359	6	24	R.C[+170.14190]ELAAAM[+15.99492]K.R	6	C1(QAT / 170.1419); M7(Oxidation / 15.9949)	329.7	2	1.16044	SpeCifiC	1021.53
727	6	24	R.C[+170.14190]ELAAAMK[+43.00581].R	6	C1(QAT / 170.1419); K8(Carbamyl / 43.0058)	325.8	2	2.54866	SpeCifiC	1048.54
2322	6	24	R.[+43.00581]C[+170.14190]ELAAAMKR.H	6	NTerm(Carbamyl / 43.0058); C1(QAT / 170.1419)	731.7	3	3.22708	SpeCifiC	1204.64
2218	6	24	R.[+43.00581]C[+170.14190]ELAAAM[+15.99492]KR.H	6	NTerm(Carbamyl / 43.0058); C1(QAT / 170.1419); M7(Oxidation / 15.9949)	620.1	3	2.35406	SpeCifiC	1220.64
2312	6	24	R.[+43.00581]C[+170.14190]ELAAAM[+15.99492]K[+43.00581]R.H	6	NTerm(Carbamyl / 43.0058); C1(QAT / 170.1419); M7(Oxidation / 15.9949); K8(Carbamyl / 43.0058)	144	2	3.16097	SpeCifiC	1263.64
2554	6	24	R.[+43.00581]C[+170.14190]ELAAAMK[+43.00581]R.H	6	NTerm(Carbamyl / 43.0058); C1(QAT / 170.1419); K8(Carbamyl / 43.0058)	421.5	3	2.39823	SpeCifiC	1247.65
481	6	24	R.C[+170.14190]ELAAAMKR.H	6	C1(QAT / 170.1419)	685.8	3	1.51845	SpeCifiC	1161.64
323	6	24	R.C[+170.14190]ELAAAM[+15.99492]KR.H	6	C1(QAT / 170.1419); M7(Oxidation / 15.9949)	581.5	3	4.82992	SpeCifiC	1177.63
2188	6	24	R.C[+170.14190]ELAAAM[+15.99492]K[+43.00581]R.H	6	C1(QAT / 170.1419); M7(Oxidation / 15.9949); K8(Carbamyl / 43.0058)	498.5	3	2.12923	SpeCifiC	1220.64
2291	6	24	R.C[+170.14190]ELAAAMK[+43.00581]R.H	6	C1(QAT / 170.1419); K8(Carbamyl / 43.0058)	545.4	3	2.8474	SpeCifiC	1204.64
16871	6	24	R.[+43.00581]C[+170.14190]ELAAAMKRHGLDNYR.G	6	NTerm(Carbamyl / 43.0058); C1(QAT / 170.1419)	596.3	4	2.25469	SpeCifiC	2060.04
17003	6	24	R.[+43.00581]C[+170.14190]ELAAAMKRHGLDN[+0.98402]YR.G	6	NTerm(Carbamyl / 43.0058); C1(QAT / 170.1419); N14(Deamidated / 0.984)	304.9	4	3.25417	SpeCifiC	2061.02
16744	6	24	R.C[+170.14190]ELAAAMKRHGLDNYR.G	6	C1(QAT / 170.1419)	598.9	4	2.9895	SpeCifiC	2017.03
16780	6	24	R.C[+170.14190]ELAAAMKRHGLDN[+0.98402]YR.G	6	C1(QAT / 170.1419); N14(Deamidated / 0.984)	528.9	4	2.24366	SpeCifiC	2018.02
16737	6	24	R.C[+170.14190]ELAAAM[+15.99492]KRHGLDNYR.G	6	C1(QAT / 170.1419); M7(Oxidation / 15.9949)	416	4	1.50082	SpeCifiC	2033.03
16738	6	24	R.C[+170.14190]ELAAAM[+15.99492]KRHGLDN[+0.98402]YR.G	6	C1(QAT / 170.1419); M7(Oxidation / 15.9949); N14(Deamidated / 0.984)	288	4	1.49418	SpeCifiC	2034.01
16807	6	24	R.C[+170.14190]ELAAAMK[+43.00581]RHGLDNYR.G	6	C1(QAT / 170.1419); K8(Carbamyl / 43.0058)	145.5	3	3.07623	SpeCifiC	2060.04
18486	15	33	R.[+43.00581]HGLDNYRGYSLGNWVC[+170.14190]AAK.F	30	NTerm(Carbamyl / 43.0058); C16(QAT / 170.1419)	545.8	3	4.07645	SpeCifiC	2336.15
17884	15	33	R.HGLDNYRGYSLGN[+0.98402]WVC[+170.14190]AAK.F	30	N13(Deamidated / 0.984); C16(QAT / 170.1419)	407.5	4	5.52999	SpeCifiC	2294.13
18054	15	33	R.HGLDNYRGYSLGNWVC[+170.14190]AAK.F	30	C16(QAT / 170.1419)	518.9	3	2.99526	SpeCifiC	2293.14
17802	15	33	R.HGLDN[+0.98402]YRGYSLGNWVC[+170.14190]AAK.F	30	N5(Deamidated / 0.984); C16(QAT / 170.1419)	451.8	3	4.86589	SpeCifiC	2294.13
3055	22	40	R.[+43.00581]GYSLGNWVC[+170.14190].A	30	NTerm(Carbamyl / 43.0058); C9(QAT / 170.1419)	328.4	2	3.71563	CRagged	1210.58
1407	22	40	R.GYSLGNWVC[+170.14190].A	30	C9(QAT / 170.1419)	633.7	2	3.23978	CRagged	1167.57
3074	22	40	R.[+43.00581]GYSLGNWVC[+170.14190]A.A	30	NTerm(Carbamyl / 43.0058); C9(QAT / 170.1419)	409.2	2	2.30361	CRagged	1281.62
2796	22	40	R.GYSLGNWVC[+170.14190]A.A	30	C9(QAT / 170.1419)	449.7	2	3.87842	CRagged	1238.61
3219	22	40	R.[+43.00581]GYSLGNWVC[+170.14190]AA.K	30	NTerm(Carbamyl / 43.0058); C9(QAT / 170.1419)	458.6	2	4.41012	CRagged	1352.65
2887	22	40	R.GYSLGN[+0.98402]WVC[+170.14190]AA.K	30	N6(Deamidated / 0.984); C9(QAT / 170.1419)	346.2	2	4.98119	CRagged	1310.63
2861	22	40	R.GYSLGNWVC[+170.14190]AA.K	30	C9(QAT / 170.1419)	463.6	2	2.89128	CRagged	1309.65
5213	22	40	R.[+43.00581]GYSLGN[+0.98402]WVC[+170.14190]AAK.F	30	NTerm(Carbamyl / 43.0058); N6(Deamidated / 0.984); C9(QAT / 170.1419)	568.3	2	3.00814	SpeCifiC	1481.73
5005	22	40	R.[+43.00581]GYSLGNWVC[+170.14190]AAK.F	30	NTerm(Carbamyl / 43.0058); C9(QAT / 170.1419)	608.7	2	2.17631	SpeCifiC	1480.75
6670	22	40	R.[+43.00581]GYSLGNWVC[+170.14190]AAK[+43.00581].F	30	NTerm(Carbamyl / 43.0058); C9(QAT / 170.1419); K12(Carbamyl / 43.0058)	278.3	2	3.3801	SpeCifiC	1523.76
4048	22	40	R.GYSLGN[+0.98402]WVC[+170.14190]AAK.F	30	N6(Deamidated / 0.984); C9(QAT / 170.1419)	649.5	3	3.7737	SpeCifiC	1438.73
5299	22	40	R.GYSLGNWVC[+170.14190]AAK.F	30	C9(QAT / 170.1419)	696.8	3	3.08478	SpeCifiC	1437.74
4763	22	40	R.GYSLGNWVC[+170.14190]AAK[+43.00581].F	30	C9(QAT / 170.1419); K12(Carbamyl / 43.0058)	359.8	2	3.36481	SpeCifiC	1480.75
28104	22	40	R.[+43.00581]GYSLGN[+0.98402]WVC[+170.14190]AAKFESNFNTQATNR.N	30	NTerm(Carbamyl / 43.0058); N6(Deamidated / 0.984); C9(QAT / 170.1419)	443.7	3	2.71634	SpeCifiC	2891.37
27757	22	40	R.[+43.00581]GYSLGNWVC[+170.14190]AAKFESNFNTQATNR.N	30	NTerm(Carbamyl / 43.0058); C9(QAT / 170.1419)	819.2	3	3.67708	SpeCifiC	2890.38
28159	22	40	R.[+43.00581]GYSLGNWVC[+170.14190]AAKFESNFN[+0.98402]TQATNR.N	30	NTerm(Carbamyl / 43.0058); C9(QAT / 170.1419); N18(Deamidated / 0.984)	396.3	3	3.29096	SpeCifiC	2891.37
25022	22	40	R.GYSLGN[+0.98402]WVC[+170.14190]AAKFESNFNTQATNR.N	30	N6(Deamidated / 0.984); C9(QAT / 170.1419)	518.5	3	5.34729	SpeCifiC	2848.36
28059	22	40	R.GYSLGN[+0.98402]WVC[+170.14190]AAK[+43.00581]FESNFNTQATNR.N	30	N6(Deamidated / 0.984); C9(QAT / 170.1419); K12(Carbamyl / 43.0058)	424	3	2.84296	SpeCifiC	2891.37
24832	22	40	R.GYSLGNWVC[+170.14190]AAKFESNFNTQATNR.N	30	C9(QAT / 170.1419)	723.6	3	-0.0100727	SpeCifiC	2847.38
26825	22	40	R.GYSLGNWVC[+170.14190]AAK[+43.00581]FESNFNTQATNR.N	30	C9(QAT / 170.1419); K12(Carbamyl / 43.0058)	961.1	3	3.85778	SpeCifiC	2890.38
25250	22	40	R.GYSLGNWVC[+170.14190]AAKFESN[+0.98402]FNTQATNR.N	30	C9(QAT / 170.1419); N16(Deamidated / 0.984)	458.9	3	2.21238	SpeCifiC	2848.36
25351	22	40	R.GYSLGNWVC[+170.14190]AAKFESNFN[+0.98402]TQATNR.N	30	C9(QAT / 170.1419); N18(Deamidated / 0.984)	261.7	4	-1.74091	SpeCifiC	2848.36
31102	22	40	R.[+43.00581]GYSLGN[+0.98402]WVC[+170.14190]AAKFESNFNTQATNRNT.D	30	NTerm(Carbamyl / 43.0058); N6(Deamidated / 0.984); C9(QAT / 170.1419)	240.4	4	-2.90041	CRagged	3106.46
31027	22	40	R.[+43.00581]GYSLGN[+0.98402]WVC[+170.14190]AAKFESN[+0.98402]FNTQATNRNT.D	30	NTerm(Carbamyl / 43.0058); N6(Deamidated / 0.984); C9(QAT / 170.1419); N16(Deamidated / 0.984)	168	4	3.04869	CRagged	3107.44
30978	22	40	R.[+43.00581]GYSLGNWVC[+170.14190]AAKFESN[+0.98402]FNTQATNRNT.D	30	NTerm(Carbamyl / 43.0058); C9(QAT / 170.1419); N16(Deamidated / 0.984)	312.4	4	2.08268	CRagged	3106.46
30933	22	40	R.[+43.00581]GYSLGNWVC[+170.14190]AAKFESNFN[+0.98402]TQATNRNT.D	30	NTerm(Carbamyl / 43.0058); C9(QAT / 170.1419); N18(Deamidated / 0.984)	215.5	4	-3.26699	CRagged	3106.46
29614	22	40	R.GYSLGN[+0.98402]WVC[+170.14190]AAKFESNFNTQATNRNT.D	30	N6(Deamidated / 0.984); C9(QAT / 170.1419)	129.3	5	-0.0372477	CRagged	3063.45
30077	22	40	R.GYSLGNWVC[+170.14190]AAKFESN[+0.98402]FNTQATNRNT.D	30	C9(QAT / 170.1419); N16(Deamidated / 0.984)	83.2	5	1.36587	CRagged	3063.45
60995	22	40	R.[+43.00581]GYSLGNWVC[+170.14190]AAKFESNFNTQATNR[+43.00581]NTDGSTDYGILQIN.S	30	NTerm(Carbamyl / 43.0058); C9(QAT / 170.1419); R24(Carbamyl / 43.0058)	64.2	4	3.65505	CRagged	4425.07
50250	22	40	R.GYSLGNWVC[+170.14190]AAKFESNFNTQATNR[+43.00581]NTDGSTDYGILQIN.S	30	C9(QAT / 170.1419); R24(Carbamyl / 43.0058)	14.8	4	3.19043	CRagged	4382.07
60383	22	40	R.GYSLGNWVC[+170.14190]AAKFESNFNTQATNRNTDGSTDYGILQINSR.W	30	C9(QAT / 170.1419)	171.3	5	0.584983	SpeCifiC	4582.19
60810	22	40	R.GYSLGNWVC[+170.14190]AAK[+43.00581]FESNFNTQATNRNTDGSTDYGILQINSR.W	30	C9(QAT / 170.1419); K12(Carbamyl / 43.0058)	366.6	4	4.57163	SpeCifiC	4625.2
60825	22	40	R.GYSLGNWVC[+170.14190]AAK[+43.00581]FESNFNTQATNRNTDGSTDYGILQ[+0.98402]INSR.W	30	C9(QAT / 170.1419); K12(Carbamyl / 43.0058); Q36(Deamidated / 0.984)	25.7	4	3.36482	SpeCifiC	4626.18
2669	23	41	G.YSLGNWVC[+170.14190]AAK.F	30	C8(QAT / 170.1419)	439.2	2	4.45689	NRagged	1380.72
2882	24	42	Y.[+43.00581]SLGN[+0.98402]WVC[+170.14190]AAK.F	30	NTerm(Carbamyl / 43.0058); N4(Deamidated / 0.984); C7(QAT / 170.1419)	352.5	2	3.33975	NRagged	1261.65
2779	24	42	Y.[+43.00581]SLGNWVC[+170.14190]AAK.F	30	NTerm(Carbamyl / 43.0058); C7(QAT / 170.1419)	426.1	2	3.44825	NRagged	1260.66
2476	24	42	Y.SLGN[+0.98402]WVC[+170.14190]AAK.F	30	N4(Deamidated / 0.984); C7(QAT / 170.1419)	472.3	2	3.27665	NRagged	1218.64
2404	24	42	Y.SLGNWVC[+170.14190]AAK.F	30	C7(QAT / 170.1419)	499.1	2	3.28883	NRagged	1217.66
1218	25	43	S.LGNWVC[+170.14190]AAK.F	30	C6(QAT / 170.1419)	115	2	2.83317	NRagged	1130.63
1214	26	44	L.GNWVC[+170.14190]AAK.F	30	C5(QAT / 170.1419)	242.2	2	2.49352	NRagged	1017.54
47520	34	52	K.FESNFNTQATN[+0.98402]RNTDGSTDYGILQINSRWWC[+170.14190]NDGR.T	64	N11(Deamidated / 0.984); C31(QAT / 170.1419)	394.4	5	0.312397	SpeCifiC	4250.95
46481	34	52	K.FESNFNTQATNRNTDGSTDYGILQ[+0.98402]INSRWWC[+170.14190]NDGR.T	64	Q24(Deamidated / 0.984); C31(QAT / 170.1419)	298.1	5	2.56757	SpeCifiC	4250.95
47215	34	52	K.FESNFNTQATNRNTDGSTDYGILQIN[+0.98402]SRWWC[+170.14190]NDGR.T	64	N26(Deamidated / 0.984); C31(QAT / 170.1419)	271.6	5	-0.671751	SpeCifiC	4250.95
47759	34	52	K.FESNFNTQATNRNTDGSTDYGILQIN[+0.98402]SRWWC[+170.14190]N[+0.98402]DGR.T	64	N26(Deamidated / 0.984); C31(QAT / 170.1419); N32(Deamidated / 0.984)	170.5	4	-0.34744	SpeCifiC	4251.93
45783	34	52	K.FESNFNTQATNRNTDGSTDYGILQINSRWWC[+170.14190]NDGR.T	64	C31(QAT / 170.1419)	281.7	5	-1.06101	SpeCifiC	4249.96
47255	34	52	K.FESNFNTQATNRNTDGSTDYGILQINSRWWC[+170.14190]N[+0.98402]DGR.T	64	C31(QAT / 170.1419); N32(Deamidated / 0.984)	430	5	0.0630968	SpeCifiC	4250.95
45991	34	52	K.FESNFN[+0.98402]TQATNRNTDGSTDYGILQINSRWWC[+170.14190]NDGR.T	64	N6(Deamidated / 0.984); C31(QAT / 170.1419)	188.8	5	2.92326	SpeCifiC	4250.95
47599	34	52	K.FESNFN[+0.98402]TQATNRNTDGSTDYGILQINSRWWC[+170.14190]N[+0.98402]DGR.T	64	N6(Deamidated / 0.984); C31(QAT / 170.1419); N32(Deamidated / 0.984)	274	4	0.645825	SpeCifiC	4251.93
47799	34	52	K.FESNFNTQ[+0.98402]ATNRN[+0.98402]TDGSTDYGILQINSRWWC[+170.14190]NDGR.T	64	Q8(Deamidated / 0.984); N13(Deamidated / 0.984); C31(QAT / 170.1419)	170.4	5	5.044	SpeCifiC	4251.93
46801	34	52	K.FESNFNTQ[+0.98402]ATNRNTDGSTDYGILQINSRWWC[+170.14190]NDGR.T	64	Q8(Deamidated / 0.984); C31(QAT / 170.1419)	78.8	5	1.61404	SpeCifiC	4250.95
27344	46	64	R.NTDGSTDYGILQ[+0.98402]IN[+0.98402]SRWWC[+170.14190]NDGR.T	64	Q12(Deamidated / 0.984); N14(Deamidated / 0.984); C19(QAT / 170.1419)	428.9	4	4.3355	SpeCifiC	2842.3
26563	46	64	R.NTDGSTDYGILQ[+0.98402]INSRWWC[+170.14190]NDGR.T	64	Q12(Deamidated / 0.984); C19(QAT / 170.1419)	509.8	3	3.23911	SpeCifiC	2841.31
28098	46	64	R.NTDGSTDYGILQ[+0.98402]INSRWWC[+170.14190]N[+0.98402]DGR.T	64	Q12(Deamidated / 0.984); C19(QAT / 170.1419); N20(Deamidated / 0.984)	246.3	4	5.92801	SpeCifiC	2842.3
27002	46	64	R.NTDGSTDYGILQIN[+0.98402]SRWWC[+170.14190]NDGR.T	64	N14(Deamidated / 0.984); C19(QAT / 170.1419)	546.7	3	2.33226	SpeCifiC	2841.31
27921	46	64	R.NTDGSTDYGILQIN[+0.98402]SRWWC[+170.14190]N[+0.98402]DGR.T	64	N14(Deamidated / 0.984); C19(QAT / 170.1419); N20(Deamidated / 0.984)	415.9	4	4.58165	SpeCifiC	2842.3
25714	46	64	R.NTDGSTDYGILQINSRWWC[+170.14190]NDGR.T	64	C19(QAT / 170.1419)	432.2	3	0.914603	SpeCifiC	2840.33
27604	46	64	R.NTDGSTDYGILQINSRWWC[+170.14190]N[+0.98402]DGR.T	64	C19(QAT / 170.1419); N20(Deamidated / 0.984)	389.6	3	-0.0806053	SpeCifiC	2841.31
23072	47	65	N.[+43.00581]TDGSTDYGILQ[+0.98402]INSRWWC[+170.14190]NDGR.T	64	NTerm(Carbamyl / 43.0058); Q11(Deamidated / 0.984); C18(QAT / 170.1419)	306.4	3	5.60065	NRagged	2770.28
22975	47	65	N.[+43.00581]TDGSTDYGILQIN[+0.98402]SRWWC[+170.14190]NDGR.T	64	NTerm(Carbamyl / 43.0058); N13(Deamidated / 0.984); C18(QAT / 170.1419)	375.8	3	2.50406	NRagged	2770.28
22172	47	65	N.[+43.00581]TDGSTDYGILQINSRWWC[+170.14190]NDGR.T	64	NTerm(Carbamyl / 43.0058); C18(QAT / 170.1419)	314.3	3	0.358138	NRagged	2769.29
23737	47	65	N.[+43.00581]TDGSTDYGILQINSRWWC[+170.14190]N[+0.98402]DGR.T	64	NTerm(Carbamyl / 43.0058); C18(QAT / 170.1419); N19(Deamidated / 0.984)	350.9	3	-4.88123	NRagged	2770.28
21999	47	65	N.TDGSTDYGILQ[+0.98402]IN[+0.98402]SRWWC[+170.14190]NDGR.T	64	Q11(Deamidated / 0.984); N13(Deamidated / 0.984); C18(QAT / 170.1419)	304.2	3	1.23345	NRagged	2728.26
21181	47	65	N.TDGSTDYGILQ[+0.98402]INSRWWC[+170.14190]NDGR.T	64	Q11(Deamidated / 0.984); C18(QAT / 170.1419)	453.2	4	3.94193	NRagged	2727.27
22080	47	65	N.TDGSTDYGILQ[+0.98402]INSRWWC[+170.14190]N[+0.98402]DGR.T	64	Q11(Deamidated / 0.984); C18(QAT / 170.1419); N19(Deamidated / 0.984)	222	4	4.63702	NRagged	2728.26
21608	47	65	N.TDGSTDYGILQIN[+0.98402]SRWWC[+170.14190]NDGR.T	64	N13(Deamidated / 0.984); C18(QAT / 170.1419)	542.7	4	3.08401	NRagged	2727.27
22145	47	65	N.TDGSTDYGILQIN[+0.98402]SRWWC[+170.14190]N[+0.98402]DGR.T	64	N13(Deamidated / 0.984); C18(QAT / 170.1419); N19(Deamidated / 0.984)	527	4	2.55695	NRagged	2728.26
20779	47	65	N.TDGSTDYGILQINSRWWC[+170.14190]NDGR.T	64	C18(QAT / 170.1419)	469.5	4	3.13531	NRagged	2726.29
21657	47	65	N.TDGSTDYGILQINSRWWC[+170.14190]N[+0.98402]DGR.T	64	C18(QAT / 170.1419); N19(Deamidated / 0.984)	531.9	4	2.361	NRagged	2727.27
18044	56	74	I.LQINSRW[+31.98983]WC[+170.14190]NDGRTPGSR.N	64	W7(Dioxidation / 31.9898); C9(QAT / 170.1419)	13.7	4	-0.279959	NRagged	2347.16
1186	62	80	R.[+43.00581]WWC[+170.14190]NDGR.T	64	NTerm(Carbamyl / 43.0058); C3(QAT / 170.1419)	230.5	2	1.61634	SpeCifiC	1148.52
1391	62	80	R.[+43.00581]WWC[+170.14190]N[+0.98402]DGR.T	64	NTerm(Carbamyl / 43.0058); C3(QAT / 170.1419); N4(Deamidated / 0.984)	226	2	3.85549	SpeCifiC	1149.5
633	62	80	R.WWC[+170.14190]NDGR.T	64	C3(QAT / 170.1419)	265.9	2	2.48112	SpeCifiC	1105.51
968	62	80	R.WWC[+170.14190]N[+0.98402]DGR.T	64	C3(QAT / 170.1419); N4(Deamidated / 0.984)	259.8	2	2.46823	SpeCifiC	1106.5
6072	62	80	R.[+43.00581]WWC[+170.14190]NDGRTPGSR.N	64	NTerm(Carbamyl / 43.0058); C3(QAT / 170.1419)	243.2	3	5.05456	SpeCifiC	1646.77
5880	62	80	R.WWC[+170.14190]NDGRTPGSR.N	64	C3(QAT / 170.1419)	305.9	3	2.99083	SpeCifiC	1603.77
5931	62	80	R.WWC[+170.14190]N[+0.98402]DGRTPGSR.N	64	C3(QAT / 170.1419); N4(Deamidated / 0.984)	327.5	3	3.04138	SpeCifiC	1604.75
622	63	81	W.WC[+170.14190]NDGR.T	64	C2(QAT / 170.1419)	70.2	2	3.60691	NRagged	919.433
986	63	81	W.WC[+170.14190]N[+0.98402]DGR.T	64	C2(QAT / 170.1419); N3(Deamidated / 0.984)	64.4	2	4.75377	NRagged	920.417
5879	69	87	R.TPGSRNLC[+170.14190]NIPC[+170.14190].S	76;80	C8(QAT / 170.1419); C12(QAT / 170.1419)	39.3	4	1.79969	CRagged	1613.87
17072	69	87	R.TPGSRNLC[+162.05282]NIPC[+170.14190]SALLS.S	76;80	C8(Hex / 162.0528); C12(QAT / 170.1419)	23.5	3	2.07007	CRagged	2077.05
24915	69	87	R.TPGSRNLC[+162.05282]NIPC[+170.14190]SALLSSDITASVN.C	76;80	C8(Hex / 162.0528); C12(QAT / 170.1419)	213.2	3	5.87675	CRagged	2864.43
24981	69	87	R.TPGSRNLC[+170.14190]NIPC[+162.05282]SALLSSDITASVN.C	76;80	C8(QAT / 170.1419); C12(Hex / 162.0528)	194.1	3	3.8212	CRagged	2864.43
28985	69	87	R.TPGSRN[+0.98402]LC[+162.05282]NIPC[+162.05282]SALLSSDITASVNC[+170.14190]AK.K	76;80;94	N6(Deamidated / 0.984); C8(Hex / 162.0528); C12(Hex / 162.0528); C26(QAT / 170.1419)	122.3	4	4.57759	SpeCifiC	3329.6
29170	69	87	R.TPGSRNLC[+162.05282]NIPC[+162.05282]SALLSSDITASVN[+0.98402]C[+170.14190]AK.K	76;80;94	C8(Hex / 162.0528); C12(Hex / 162.0528); N25(Deamidated / 0.984); C26(QAT / 170.1419)	86.5	4	1.26044	SpeCifiC	3329.6
28897	69	87	R.TPGSRNLC[+162.05282]NIPC[+162.05282]SALLSSDITASVNC[+170.14190]AK.K	76;80;94	C8(Hex / 162.0528); C12(Hex / 162.0528); C26(QAT / 170.1419)	246	4	0.683979	SpeCifiC	3328.62
29035	69	87	R.[+43.00581]TPGSRNLC[+162.05282]NIPC[+170.14190]SALLSSDITASVNC[-33.98772]AKK.I	76;80;94	NTerm(Carbamyl / 43.0058); C8(Hex / 162.0528); C12(QAT / 170.1419); C26(Cys->Dha / -33.9877)	38.4	4	-0.207244	SpeCifiC	3303.68
6393	74	92	R.NLC[+170.14190]NIPC[+170.14190]SALL.S	76;80	C3(QAT / 170.1419); C7(QAT / 170.1419)	300.2	3	2.774	CRagged	1499.86
6293	74	92	R.NLC[+170.14190]N[+0.98402]IPC[+170.14190]SALLS.S	76;80	C3(QAT / 170.1419); N4(Deamidated / 0.984); C7(QAT / 170.1419)	8.8	3	-1.21824	CRagged	1587.87
18652	74	92	R.NLC[+170.14190]NIPC[+170.14190]SALLSSDITASVN.C	76;80	C3(QAT / 170.1419); C7(QAT / 170.1419)	124.1	3	3.8324	CRagged	2374.26
25361	74	92	R.[+43.00581]NLC[+170.14190]NIPC[+170.14190]SALLSSDITASVNC[+170.14190]AK.K	76;80;94	NTerm(Carbamyl / 43.0058); C3(QAT / 170.1419); C7(QAT / 170.1419); C21(QAT / 170.1419)	83.2	4	5.09011	SpeCifiC	2889.55
24601	74	92	R.NLC[+170.14190]NIPC[+170.14190]SALLSSDITASVN[+0.98402]C[+170.14190]AK.K	76;80;94	C3(QAT / 170.1419); C7(QAT / 170.1419); N20(Deamidated / 0.984); C21(QAT / 170.1419)	59.1	5	5.26205	SpeCifiC	2847.53
24618	74	92	R.NLC[+170.14190]NIPC[+170.14190]SALLSSDITASVNC[+170.14190]AK.K	76;80;94	C3(QAT / 170.1419); C7(QAT / 170.1419); C21(QAT / 170.1419)	429.3	5	1.46815	SpeCifiC	2846.54
21317	74	92	R.NLCNIPCSALLSSDITASVN[+0.98402]C[+170.14190]AKK.I	76;80;94	N20(Deamidated / 0.984); C21(QAT / 170.1419)	55	3	-3.07187	SpeCifiC	2635.34
21981	74	92	R.NLC[+170.14190]NIPCSALLSSDITASVN[+0.98402]CAKK.I	76;80;94	C3(QAT / 170.1419); N20(Deamidated / 0.984)	85.1	3	4.63506	SpeCifiC	2635.34
21596	74	92	R.NLCNIPC[+170.14190]SALLSSDITASVN[+0.98402]CAKK.I	76;80;94	C7(QAT / 170.1419); N20(Deamidated / 0.984)	94.4	3	-1.50793	SpeCifiC	2635.34
55470	74	92	R.NLC[+170.14190]NIPC[+162.05282]SALLSSDITASVN[+0.98402]C[-33.98772]AKKIVSDGNGMNAWVAWR.N	76;80;94	C3(QAT / 170.1419); C7(Hex / 162.0528); N20(Deamidated / 0.984); C21(Cys->Dha / -33.9877)	460.3	5	2.8315	SpeCifiC	4420.19
48262	74	92	R.NLC[+170.14190]NIPC[+162.05282]SALLSSDITASVNC[-33.98772]AKKIVSDGN[+0.98402]GMNAWVAWR.N	76;80;94	C3(QAT / 170.1419); C7(Hex / 162.0528); C21(Cys->Dha / -33.9877); N30(Deamidated / 0.984)	515.8	5	4.23511	SpeCifiC	4420.19
24766	74	92	R.NLC[+162.05282]NIPC[+170.14190]SALLSSDITASVNC[+170.14190]AK.K	76;80;94	C3(Hex / 162.0528); C7(QAT / 170.1419); C21(QAT / 170.1419)	381.4	3	0.348217	SpeCifiC	2838.45
25131	74	92	R.NLC[+170.14190]N[+0.98402]IPC[+162.05282]SALLSSDITASVNC[+170.14190]AK.K	76;80;94	C3(QAT / 170.1419); N4(Deamidated / 0.984); C7(Hex / 162.0528); C21(QAT / 170.1419)	288.5	4	4.67005	SpeCifiC	2839.44
25104	74	92	R.NLC[+170.14190]NIPC[+162.05282]SALLSSDITASVN[+0.98402]C[+170.14190]AK.K	76;80;94	C3(QAT / 170.1419); C7(Hex / 162.0528); N20(Deamidated / 0.984); C21(QAT / 170.1419)	335.1	4	5.27171	SpeCifiC	2839.44
25519	74	92	R.NLC[+170.14190]NIPC[+162.05282]SALLSSDITASVNC[+170.14190]AK.K	76;80;94	C3(QAT / 170.1419); C7(Hex / 162.0528); C21(QAT / 170.1419)	445.5	4	4.67278	SpeCifiC	2838.45
24649	74	92	R.NLC[+170.14190]NIPC[+170.14190]SALLSSDITASVNC[+162.05282]AK.K	76;80;94	C3(QAT / 170.1419); C7(QAT / 170.1419); C21(Hex / 162.0528)	89.4	4	3.54471	SpeCifiC	2838.45
21584	74	92	R.NLC[-33.98772]NIPC[+162.05282]SALLSSDITASVNC[+170.14190]AK.K	76;80;94	C3(Cys->Dha / -33.9877); C7(Hex / 162.0528); C21(QAT / 170.1419)	292.4	3	-0.0270814	SpeCifiC	2634.32
21420	74	92	R.NLC[-33.98772]NIPC[+170.14190]SALLSSDITASVNC[+162.05282]AK.K	76;80;94	C3(Cys->Dha / -33.9877); C7(QAT / 170.1419); C21(Hex / 162.0528)	337.8	3	-0.645614	SpeCifiC	2634.32
21943	74	92	R.NLC[+162.05282]NIPC[+170.14190]SALLSSDITASVN[+0.98402]C[-33.98772]AK.K	76;80;94	C3(Hex / 162.0528); C7(QAT / 170.1419); N20(Deamidated / 0.984); C21(Cys->Dha / -33.9877)	285.4	3	5.9541	SpeCifiC	2635.31
25891	74	92	R.[+43.00581]NLC[+162.05282]NIPC[+170.14190]SALLSSDITASVNC[-33.98772]AKK.I	76;80;94	NTerm(Carbamyl / 43.0058); C3(Hex / 162.0528); C7(QAT / 170.1419); C21(Cys->Dha / -33.9877)	119.5	3	-0.374211	SpeCifiC	2805.43
25719	74	92	R.[+43.00581]NLC[+170.14190]NIPC[-33.98772]SALLSSDITASVNC[+162.05282]AKK.I	76;80;94	NTerm(Carbamyl / 43.0058); C3(QAT / 170.1419); C7(Cys->Dha / -33.9877); C21(Hex / 162.0528)	97.5	3	2.10054	SpeCifiC	2805.43
20077	74	92	R.NLC[+162.05282]N[+0.98402]IPC[-33.98772]SALLSSDITASVNC[+170.14190]AKK.I	76;80;94	C3(Hex / 162.0528); N4(Deamidated / 0.984); C7(Cys->Dha / -33.9877); C21(QAT / 170.1419)	43.3	3	5.34181	SpeCifiC	2763.4
19812	74	92	R.NLC[+162.05282]NIPC[+170.14190]SALLSSDITASVN[+0.98402]C[-33.98772]AKK.I	76;80;94	C3(Hex / 162.0528); C7(QAT / 170.1419); N20(Deamidated / 0.984); C21(Cys->Dha / -33.9877)	218.5	3	5.57201	SpeCifiC	2763.4
19584	74	92	R.NLC[+162.05282]NIPC[+170.14190]SALLSSDITASVNC[-33.98772]AKK.I	76;80;94	C3(Hex / 162.0528); C7(QAT / 170.1419); C21(Cys->Dha / -33.9877)	244	3	0.548621	SpeCifiC	2762.42
25046	74	92	R.NLC[+162.05282]NIPC[+170.14190]SALLSSDITASVNC[-33.98772]AK[+43.00581]K.I	76;80;94	C3(Hex / 162.0528); C7(QAT / 170.1419); C21(Cys->Dha / -33.9877); K23(Carbamyl / 43.0058)	104.1	3	0.513215	SpeCifiC	2805.43
20990	74	92	R.NLC[+170.14190]N[+0.98402]IPC[-33.98772]SALLSSDITASVNC[+162.05282]AKK.I	76;80;94	C3(QAT / 170.1419); N4(Deamidated / 0.984); C7(Cys->Dha / -33.9877); C21(Hex / 162.0528)	8.6	3	3.85634	SpeCifiC	2763.4
20308	74	92	R.NLC[+170.14190]N[+0.98402]IPC[+162.05282]SALLSSDITASVNC[-33.98772]AKK.I	76;80;94	C3(QAT / 170.1419); N4(Deamidated / 0.984); C7(Hex / 162.0528); C21(Cys->Dha / -33.9877)	30.5	4	4.43285	SpeCifiC	2763.4
20397	74	92	R.NLC[+170.14190]NIPC[+162.05282]SALLSSDITASVN[+0.98402]C[-33.98772]AKK.I	76;80;94	C3(QAT / 170.1419); C7(Hex / 162.0528); N20(Deamidated / 0.984); C21(Cys->Dha / -33.9877)	113.5	4	4.59653	SpeCifiC	2763.4
20559	74	92	R.NLC[+170.14190]NIPC[+162.05282]SALLSSDITASVNC[-33.98772]AKK.I	76;80;94	C3(QAT / 170.1419); C7(Hex / 162.0528); C21(Cys->Dha / -33.9877)	85.9	4	-0.346928	SpeCifiC	2762.42
4942	74	92	R.NLC[+170.14190]NIPC[+162.05282]SALL.S	76;80	C3(QAT / 170.1419); C7(Hex / 162.0528)	132.3	2	1.85174	CRagged	1491.77
6375	74	92	R.NLC[+170.14190]NIPC[+162.05282]SALLS.S	76;80	C3(QAT / 170.1419); C7(Hex / 162.0528)	66.1	2	4.06601	CRagged	1578.8
17155	74	92	R.NLC[+170.14190]NIPC[+162.05282]SALLSSDITA.S	76;80	C3(QAT / 170.1419); C7(Hex / 162.0528)	170.1	2	3.4701	CRagged	2066.03
18757	74	92	R.NLC[+170.14190]NIPC[+162.05282]SALLSSDITASVN.C	76;80	C3(QAT / 170.1419); C7(Hex / 162.0528)	189.1	2	4.55403	CRagged	2366.17
26120	74	92	R.[+43.00581]NLC[+170.14190]NIPC[+162.05282]SALLSSDITASVNC[+170.14190]AK.K	76;80;94	NTerm(Carbamyl / 43.0058); C3(QAT / 170.1419); C7(Hex / 162.0528); C21(QAT / 170.1419)	505.7	3	2.67095	SpeCifiC	2881.46
24889	74	92	R.NLC[+162.05282]N[+0.98402]IPC[+170.14190]SALLSSDITASVNC[+170.14190]AK.K	76;80;94	C3(Hex / 162.0528); N4(Deamidated / 0.984); C7(QAT / 170.1419); C21(QAT / 170.1419)	310.2	3	4.87747	SpeCifiC	2839.44
25597	74	92	R.NLC[+162.05282]NIPC[+162.05282]SALLSSDITASVNC[+170.14190]AK.K	76;80;94	C3(Hex / 162.0528); C7(Hex / 162.0528); C21(QAT / 170.1419)	133.1	3	2.02872	SpeCifiC	2830.36
26338	74	92	R.NLC[+162.05282]NIPC[+170.14190]SALLSSDITASVN[+0.98402]C[+162.05282]AK.K	76;80;94	C3(Hex / 162.0528); C7(QAT / 170.1419); N20(Deamidated / 0.984); C21(Hex / 162.0528)	129.2	3	4.83978	SpeCifiC	2831.35
24686	74	92	R.NLC[+162.05282]NIPC[+170.14190]SALLSSDITASVN[+0.98402]C[+170.14190]AK.K	76;80;94	C3(Hex / 162.0528); C7(QAT / 170.1419); N20(Deamidated / 0.984); C21(QAT / 170.1419)	433.8	3	5.63842	SpeCifiC	2839.44
24875	74	92	R.NLC[+162.05282]NIPC[+170.14190]SALLSSDITASVNC[+162.05282]AK.K	76;80;94	C3(Hex / 162.0528); C7(QAT / 170.1419); C21(Hex / 162.0528)	620	3	2.44164	SpeCifiC	2830.36
54633	75	93	N.[+43.00581]LC[+170.14190]NIPC[+47.98474]SALLSSDITASVNCAK[+43.00581]KIVSDGNGMNAWVAWR.N	76;80;94	NTerm(Carbamyl / 43.0058); C2(QAT / 170.1419); C6(Trioxidation / 47.9847); K22(Carbamyl / 43.0058)	186.8	4	3.42809	NRagged	4311.09
53776	75	93	N.[+43.00581]LC[+170.14190]NIPC[+47.98474]SALLSSDITASVNCAKK[+43.00581]IVSDGNGMNAWVAWR.N	76;80;94	NTerm(Carbamyl / 43.0058); C2(QAT / 170.1419); C6(Trioxidation / 47.9847); K23(Carbamyl / 43.0058)	68.2	4	3.93254	NRagged	4311.09
58439	76	94	L.[+43.00581]C[+170.14190]NIPCSALLSSDITASVNC[+162.05282]AK[+43.00581]KIVSDGNGMNAWVAWR.N	76;80;94	NTerm(Carbamyl / 43.0058); C1(QAT / 170.1419); C19(Hex / 162.0528); K21(Carbamyl / 43.0058)	142	4	4.06149	NRagged	4312.07
58621	76	94	L.[+43.00581]C[+170.14190]NIPCSALLSSDITASVNC[+162.05282]AKK[+43.00581]IVSDGNGMNAWVAWR.N	76;80;94	NTerm(Carbamyl / 43.0058); C1(QAT / 170.1419); C19(Hex / 162.0528); K22(Carbamyl / 43.0058)	143.4	4	5.26114	NRagged	4312.07
57666	76	94	L.[+43.00581]C[+170.14190]NIPC[+162.05282]SALLSSDITASVNCAK[+43.00581]KIVSDGNGMNAWVAWR.N	76;80;94	NTerm(Carbamyl / 43.0058); C1(QAT / 170.1419); C5(Hex / 162.0528); K21(Carbamyl / 43.0058)	79.1	4	3.77281	NRagged	4312.07
57345	76	94	L.[+43.00581]C[+170.14190]NIPC[+162.05282]SALLSSDITASVNCAKK[+43.00581]IVSDGNGMNAWVAWR.N	76;80;94	NTerm(Carbamyl / 43.0058); C1(QAT / 170.1419); C5(Hex / 162.0528); K22(Carbamyl / 43.0058)	34.2	4	2.21204	NRagged	4312.07
43163	77	95	C.NIPCSALLSSDITASVNC[+170.14190]AK[+43.00581]KIVSDGN[+0.98402]GM[+15.99492]NAWVAWR.N	80;94	C18(QAT / 170.1419); K20(Carbamyl / 43.0058); N27(Deamidated / 0.984); M29(Oxidation / 15.9949)	112.1	4	-0.171215	NRagged	4020.99
15762	81	99	C.[+43.00581]SALLSSDITASVN[+0.98402]C[+170.14190]AK.K	94	NTerm(Carbamyl / 43.0058); N13(Deamidated / 0.984); C14(QAT / 170.1419)	167	2	0.214087	NRagged	1792.92
15542	81	99	C.[+43.00581]SALLSSDITASVNC[+170.14190]AK.K	94	NTerm(Carbamyl / 43.0058); C14(QAT / 170.1419)	479.9	2	3.79962	NRagged	1791.94
15516	81	99	C.SALLSSDITASVN[+0.98402]C[+170.14190]AK.K	94	N13(Deamidated / 0.984); C14(QAT / 170.1419)	388.1	2	2.30653	NRagged	1749.92
15394	81	99	C.SALLSSDITASVNC[+170.14190]AK.K	94	C14(QAT / 170.1419)	546	3	3.72563	NRagged	1748.93
2227	85	103	L.SSDITASVNC[+170.14190]AK.K	94	C10(QAT / 170.1419)	620.9	2	2.21816	NRagged	1364.7
2243	85	103	L.SSDITASVN[+0.98402]C[+170.14190]AK.K	94	N9(Deamidated / 0.984); C10(QAT / 170.1419)	595.1	2	2.67388	NRagged	1365.68
2282	86	104	S.[+43.00581]SDITASVNC[+170.14190]AK.K	94	NTerm(Carbamyl / 43.0058); C9(QAT / 170.1419)	537.6	2	2.82105	NRagged	1320.67
2238	86	104	S.SDITASVN[+0.98402]C[+170.14190]AK.K	94	N8(Deamidated / 0.984); C9(QAT / 170.1419)	520.2	2	1.56383	NRagged	1278.65
2223	86	104	S.SDITASVNC[+170.14190]AK.K	94	C9(QAT / 170.1419)	529.9	2	2.8151	NRagged	1277.66
25743	87	105	S.DITASVNC[+170.14190]AKK[+43.00581]IVSDGNGMNAWVAWR.N	94	C8(QAT / 170.1419); K11(Carbamyl / 43.0058)	42.8	4	-1.64673	NRagged	3018.52
734	90	108	T.[+43.00581]ASVNC[+170.14190]AK.K	94	NTerm(Carbamyl / 43.0058); C5(QAT / 170.1419)	39.3	2	3.25266	NRagged	904.48
19046	94	112	N.[+43.00581]C[+170.14190]AK[+43.00581]KIVSDGNGMNAWVAWR.N	94	NTerm(Carbamyl / 43.0058); C1(QAT / 170.1419); K3(Carbamyl / 43.0058)	172.3	2	5.61909	NRagged	2361.18
19085	94	112	N.[+43.00581]C[+170.14190]AKK[+43.00581]IVSDGNGMNAWVAWR.N	94	NTerm(Carbamyl / 43.0058); C1(QAT / 170.1419); K4(Carbamyl / 43.0058)	150.3	2	-2.73064	NRagged	2361.18
17516	98	116	K.IVSDGNGMNAWVAWRN[+0.98402]RC[+170.14190]K.G	115	N16(Deamidated / 0.984); C18(QAT / 170.1419)	149.3	4	0.970315	SpeCifiC	2347.17
17700	98	116	K.IVSDGN[+0.98402]GMNAWVAWRN[+0.98402]RC[+170.14190]K.G	115	N6(Deamidated / 0.984); N16(Deamidated / 0.984); C18(QAT / 170.1419)	137.8	3	3.54085	SpeCifiC	2348.15
17494	98	116	K.IVSDGN[+0.98402]GMNAWVAWRNRC[+170.14190]K.G	115	N6(Deamidated / 0.984); C18(QAT / 170.1419)	244.3	3	2.73254	SpeCifiC	2347.17
17755	98	116	K.IVSDGN[+0.98402]GMN[+0.98402]AWVAWRNRC[+170.14190]K.G	115	N6(Deamidated / 0.984); N9(Deamidated / 0.984); C18(QAT / 170.1419)	199.8	3	3.49616	SpeCifiC	2348.15
17873	98	116	K.IVSDGNGMN[+0.98402]AWVAWRN[+0.98402]RC[+170.14190]K.G	115	N9(Deamidated / 0.984); N16(Deamidated / 0.984); C18(QAT / 170.1419)	133.8	4	1.28017	SpeCifiC	2348.15
17505	98	116	K.IVSDGNGMN[+0.98402]AWVAWRNRC[+170.14190]K.G	115	N9(Deamidated / 0.984); C18(QAT / 170.1419)	172.7	4	1.27113	SpeCifiC	2347.17
15477	113	131	R.[+43.00581]N[+0.98402]R[+43.00581]C[+170.14190]KGTDVQAWIR.G	127	NTerm(Carbamyl / 43.0058); N1(Deamidated / 0.984); R2(Carbamyl / 43.0058); C3(QAT / 170.1419)	88.2	3	0.926849	SpeCifiC	1802.92
15273	113	131	R.[+43.00581]N[+0.98402]RC[+170.14190]KGTDVQAWIR.G	127	NTerm(Carbamyl / 43.0058); N1(Deamidated / 0.984); C3(QAT / 170.1419)	272.9	3	3.04487	SpeCifiC	1759.92
15491	113	131	R.[+43.00581]N[+0.98402]RC[+170.14190]K[+43.00581]GTDVQAWIR.G	127	NTerm(Carbamyl / 43.0058); N1(Deamidated / 0.984); C3(QAT / 170.1419); K4(Carbamyl / 43.0058)	113.4	3	1.49256	SpeCifiC	1802.92
15404	113	131	R.[+43.00581]NR[+43.00581]C[+170.14190]KGTDVQAWIR.G	127	NTerm(Carbamyl / 43.0058); R2(Carbamyl / 43.0058); C3(QAT / 170.1419)	290.6	3	-1.30544	SpeCifiC	1801.94
15112	113	131	R.[+43.00581]NRC[+170.14190]KGTDVQAWIR.G	127	NTerm(Carbamyl / 43.0058); C3(QAT / 170.1419)	283.1	4	1.27612	SpeCifiC	1758.93
6913	113	131	R.N[+0.98402]RC[+170.14190]KGTDVQAWIR.G	127	N1(Deamidated / 0.984); C3(QAT / 170.1419)	297.1	4	3.82239	SpeCifiC	1716.91
6882	113	131	R.NRC[+170.14190]KGTDVQAWIR.G	127	C3(QAT / 170.1419)	307.1	4	2.9635	SpeCifiC	1715.93
15118	113	131	R.NRC[+170.14190]KGTDVQAW[+31.98983]IR.G	127	C3(QAT / 170.1419); W11(Dioxidation / 31.9898)	45.6	3	3.31223	SpeCifiC	1747.92
3896	115	133	R.[+43.00581]C[+170.14190]KGTDVQAWIR.G	127	NTerm(Carbamyl / 43.0058); C1(QAT / 170.1419)	531.7	3	3.07752	SpeCifiC	1488.79
6371	115	133	R.[+43.00581]C[+170.14190]K[+43.00581]GTDVQAWIR.G	127	NTerm(Carbamyl / 43.0058); C1(QAT / 170.1419); K2(Carbamyl / 43.0058)	318.1	2	3.64266	SpeCifiC	1531.79
3579	115	133	R.C[+170.14190]KGTDVQAWIR.G	127	C1(QAT / 170.1419)	426.2	3	3.32843	SpeCifiC	1445.78
6100	117	135	K.[+43.00581]GTDVQAWIRGC[+170.14190]R.L	127	NTerm(Carbamyl / 43.0058); C11(QAT / 170.1419)	330.3	3	2.39767	SpeCifiC	1573.81
5998	117	135	K.GTDVQAWIRGC[+170.14190]R.L	127	C11(QAT / 170.1419)	492.9	3	2.19915	SpeCifiC	1530.81
7120	117	135	K.[+43.00581]GTDVQAWIRGC[+170.14190]RL.-	127	NTerm(Carbamyl / 43.0058); C11(QAT / 170.1419)	329.2	3	2.27215	SpeCifiC	1686.9
6140	117	135	K.GTDVQAWIRGC[+170.14190]RL.-	127	C11(QAT / 170.1419)	360.9	3	2.52217	SpeCifiC	1643.89
6480	117	135	K.GTDVQ[+0.98402]AWIRGC[+170.14190]RL.-	127	Q5(Deamidated / 0.984); C11(QAT / 170.1419)	78.9	3	3.84845	SpeCifiC	1644.88
42	126	144	R.GC[+170.14190]RL.-	127	C2(QAT / 170.1419)	48.8	2	3.99863	SpeCifiC	617.368

## Sheet: hcd_S-glyc. Peps
			PROCEDURE 1_HCD_reblocking with APTA
	S-Qat	S-PE		S-Qat
	Dha	C	the color code for modifications at Cys positions	trioxid. C
	S-Glc	trioxid. C		C
				S-PE
				S-Glc
				Dha
PID	N-term	Pos. in Pre-protein	Sequence	C pos in P00698	Mods (variable)	Score	z	ppm err.	Cleavage	Calc.M
6130	1	19	G.[+43.00581]KVFGRC[+162.05282]ELAAAMK.R	6	NTerm(Carbamyl / 43.0058); C6(Hex / 162.0528)	191.1	3	1.61893	NRagged	1627.81
6440	2	20	K.[+43.00581]VFGRC[+162.05282]ELAAAMK.R	6	NTerm(Carbamyl / 43.0058); C5(Hex / 162.0528)	549.4	2	2.24954	SpeCifiC	1499.71
3625	2	20	K.VFGRC[+162.05282]ELAAAMK.R	6	C5(Hex / 162.0528)	579	2	3.17634	SpeCifiC	1456.71
5964	2	20	K.VFGRC[+162.05282]ELAAAMKR.H	6	C5(Hex / 162.0528)	530.9	3	2.71253	SpeCifiC	1612.81
6103	2	20	K.VFGRC[+162.05282]ELAAAMK[+43.00581]R.H	6	C5(Hex / 162.0528); K12(Carbamyl / 43.0058)	538.6	2	2.85512	SpeCifiC	1655.81
592	6	24	R.C[+162.05282]ELAAAMK.R	6	C1(Hex / 162.0528)	250.9	2	2.04728	SpeCifiC	997.446
715	6	24	R.C[+162.05282]ELAAAMK[+43.00581]R.H	6	C1(Hex / 162.0528); K8(Carbamyl / 43.0058)	317.1	2	3.24974	SpeCifiC	1196.55
16787	6	24	R.C[+162.05282]ELAAAMKRHGLDNYR.G	6	C1(Hex / 162.0528)	420.9	3	3.14407	SpeCifiC	2008.95
17747	15	33	R.HGLDNYRGYSLGNWVC[+162.05282]AAK.F	30	C16(Hex / 162.0528)	588	3	1.63154	SpeCifiC	2285.05
5229	22	40	R.[+43.00581]GYSLGNWVC[+162.05282]AAK.F	30	NTerm(Carbamyl / 43.0058); C9(Hex / 162.0528)	275.5	2	1.67747	SpeCifiC	1472.66
4754	22	40	R.GYSLGNWVC[+162.05282]AAK.F	30	C9(Hex / 162.0528)	527.3	2	3.04487	SpeCifiC	1429.65
2600	24	42	Y.SLGNWVC[+162.05282]AAK.F	30	C7(Hex / 162.0528)	434.2	2	3.21079	NRagged	1209.57
27641	46	64	R.NTDGSTDYGILQINSRWWC[+162.05282]NDGR.T	64	C19(Hex / 162.0528)	542.4	3	-5.68661	SpeCifiC	2832.24
27401	46	64	R.N[+0.98402]TDGSTDYGILQINSRWWC[+162.05282]NDGR.T	64	N1(Deamidated / 0.984); C19(Hex / 162.0528)	435.2	3	1.13076	SpeCifiC	2833.22
693	62	80	R.WWC[+162.05282]NDGR.T	64	C3(Hex / 162.0528)	273.1	2	3.16872	SpeCifiC	1097.42
1030	62	80	R.WWC[+162.05282]N[+0.98402]DGR.T	64	C3(Hex / 162.0528); N4(Deamidated / 0.984)	234.2	2	3.17879	SpeCifiC	1098.41
6254	62	80	R.[+43.00581]WWC[+162.05282]NDGRTPGSR.N	64	NTerm(Carbamyl / 43.0058); C3(Hex / 162.0528)	405	2	0.183184	SpeCifiC	1638.68
5930	62	80	R.WWC[+162.05282]NDGRTPGSR.N	64	C3(Hex / 162.0528)	591.9	2	3.2247	SpeCifiC	1595.68
17072	69	87	R.TPGSRNLC[+162.05282]NIPC[+170.14190]SALLS.S	76;80	C8(Hex / 162.0528); C12(QAT / 170.1419)	23.5	3	2.07007	CRagged	2077.05
24915	69	87	R.TPGSRNLC[+162.05282]NIPC[+170.14190]SALLSSDITASVN.C	76;80	C8(Hex / 162.0528); C12(QAT / 170.1419)	213.2	3	5.87675	CRagged	2864.43
24981	69	87	R.TPGSRNLC[+170.14190]NIPC[+162.05282]SALLSSDITASVN.C	76;80	C8(QAT / 170.1419); C12(Hex / 162.0528)	194.1	3	3.8212	CRagged	2864.43
28985	69	87	R.TPGSRN[+0.98402]LC[+162.05282]NIPC[+162.05282]SALLSSDITASVNC[+170.14190]AK.K	76;80;94	N6(Deamidated / 0.984); C8(Hex / 162.0528); C12(Hex / 162.0528); C26(QAT / 170.1419)	122.3	4	4.57759	SpeCifiC	3329.6
29170	69	87	R.TPGSRNLC[+162.05282]NIPC[+162.05282]SALLSSDITASVN[+0.98402]C[+170.14190]AK.K	76;80;94	C8(Hex / 162.0528); C12(Hex / 162.0528); N25(Deamidated / 0.984); C26(QAT / 170.1419)	86.5	4	1.26044	SpeCifiC	3329.6
28897	69	87	R.TPGSRNLC[+162.05282]NIPC[+162.05282]SALLSSDITASVNC[+170.14190]AK.K	76;80;94	C8(Hex / 162.0528); C12(Hex / 162.0528); C26(QAT / 170.1419)	246	4	0.683979	SpeCifiC	3328.62
29035	69	87	R.[+43.00581]TPGSRNLC[+162.05282]NIPC[+170.14190]SALLSSDITASVNC[-33.98772]AKK.I	76;80;94	NTerm(Carbamyl / 43.0058); C8(Hex / 162.0528); C12(QAT / 170.1419); C26(Cys->Dha / -33.9877)	38.4	4	-0.207244	SpeCifiC	3303.68
4942	74	92	R.NLC[+170.14190]NIPC[+162.05282]SALL.S	76;80	C3(QAT / 170.1419); C7(Hex / 162.0528)	132.3	2	1.85174	CRagged	1491.77
6375	74	92	R.NLC[+170.14190]NIPC[+162.05282]SALLS.S	76;80	C3(QAT / 170.1419); C7(Hex / 162.0528)	66.1	2	4.06601	CRagged	1578.8
17155	74	92	R.NLC[+170.14190]NIPC[+162.05282]SALLSSDITA.S	76;80	C3(QAT / 170.1419); C7(Hex / 162.0528)	170.1	2	3.4701	CRagged	2066.03
18757	74	92	R.NLC[+170.14190]NIPC[+162.05282]SALLSSDITASVN.C	76;80	C3(QAT / 170.1419); C7(Hex / 162.0528)	189.1	2	4.55403	CRagged	2366.17
26120	74	92	R.[+43.00581]NLC[+170.14190]NIPC[+162.05282]SALLSSDITASVNC[+170.14190]AK.K	76;80;94	NTerm(Carbamyl / 43.0058); C3(QAT / 170.1419); C7(Hex / 162.0528); C21(QAT / 170.1419)	505.7	3	2.67095	SpeCifiC	2881.46
24889	74	92	R.NLC[+162.05282]N[+0.98402]IPC[+170.14190]SALLSSDITASVNC[+170.14190]AK.K	76;80;94	C3(Hex / 162.0528); N4(Deamidated / 0.984); C7(QAT / 170.1419); C21(QAT / 170.1419)	310.2	3	4.87747	SpeCifiC	2839.44
25597	74	92	R.NLC[+162.05282]NIPC[+162.05282]SALLSSDITASVNC[+170.14190]AK.K	76;80;94	C3(Hex / 162.0528); C7(Hex / 162.0528); C21(QAT / 170.1419)	133.1	3	2.02872	SpeCifiC	2830.36
26338	74	92	R.NLC[+162.05282]NIPC[+170.14190]SALLSSDITASVN[+0.98402]C[+162.05282]AK.K	76;80;94	C3(Hex / 162.0528); C7(QAT / 170.1419); N20(Deamidated / 0.984); C21(Hex / 162.0528)	129.2	3	4.83978	SpeCifiC	2831.35
24686	74	92	R.NLC[+162.05282]NIPC[+170.14190]SALLSSDITASVN[+0.98402]C[+170.14190]AK.K	76;80;94	C3(Hex / 162.0528); C7(QAT / 170.1419); N20(Deamidated / 0.984); C21(QAT / 170.1419)	433.8	3	5.63842	SpeCifiC	2839.44
24875	74	92	R.NLC[+162.05282]NIPC[+170.14190]SALLSSDITASVNC[+162.05282]AK.K	76;80;94	C3(Hex / 162.0528); C7(QAT / 170.1419); C21(Hex / 162.0528)	620	3	2.44164	SpeCifiC	2830.36
24766	74	92	R.NLC[+162.05282]NIPC[+170.14190]SALLSSDITASVNC[+170.14190]AK.K	76;80;94	C3(Hex / 162.0528); C7(QAT / 170.1419); C21(QAT / 170.1419)	381.4	3	0.348217	SpeCifiC	2838.45
25131	74	92	R.NLC[+170.14190]N[+0.98402]IPC[+162.05282]SALLSSDITASVNC[+170.14190]AK.K	76;80;94	C3(QAT / 170.1419); N4(Deamidated / 0.984); C7(Hex / 162.0528); C21(QAT / 170.1419)	288.5	4	4.67005	SpeCifiC	2839.44
25104	74	92	R.NLC[+170.14190]NIPC[+162.05282]SALLSSDITASVN[+0.98402]C[+170.14190]AK.K	76;80;94	C3(QAT / 170.1419); C7(Hex / 162.0528); N20(Deamidated / 0.984); C21(QAT / 170.1419)	335.1	4	5.27171	SpeCifiC	2839.44
25519	74	92	R.NLC[+170.14190]NIPC[+162.05282]SALLSSDITASVNC[+170.14190]AK.K	76;80;94	C3(QAT / 170.1419); C7(Hex / 162.0528); C21(QAT / 170.1419)	445.5	4	4.67278	SpeCifiC	2838.45
24649	74	92	R.NLC[+170.14190]NIPC[+170.14190]SALLSSDITASVNC[+162.05282]AK.K	76;80;94	C3(QAT / 170.1419); C7(QAT / 170.1419); C21(Hex / 162.0528)	89.4	4	3.54471	SpeCifiC	2838.45
21584	74	92	R.NLC[-33.98772]NIPC[+162.05282]SALLSSDITASVNC[+170.14190]AK.K	76;80;94	C3(Cys->Dha / -33.9877); C7(Hex / 162.0528); C21(QAT / 170.1419)	292.4	3	-0.0270814	SpeCifiC	2634.32
21420	74	92	R.NLC[-33.98772]NIPC[+170.14190]SALLSSDITASVNC[+162.05282]AK.K	76;80;94	C3(Cys->Dha / -33.9877); C7(QAT / 170.1419); C21(Hex / 162.0528)	337.8	3	-0.645614	SpeCifiC	2634.32
21943	74	92	R.NLC[+162.05282]NIPC[+170.14190]SALLSSDITASVN[+0.98402]C[-33.98772]AK.K	76;80;94	C3(Hex / 162.0528); C7(QAT / 170.1419); N20(Deamidated / 0.984); C21(Cys->Dha / -33.9877)	285.4	3	5.9541	SpeCifiC	2635.31
25891	74	92	R.[+43.00581]NLC[+162.05282]NIPC[+170.14190]SALLSSDITASVNC[-33.98772]AKK.I	76;80;94	NTerm(Carbamyl / 43.0058); C3(Hex / 162.0528); C7(QAT / 170.1419); C21(Cys->Dha / -33.9877)	119.5	3	-0.374211	SpeCifiC	2805.43
25719	74	92	R.[+43.00581]NLC[+170.14190]NIPC[-33.98772]SALLSSDITASVNC[+162.05282]AKK.I	76;80;94	NTerm(Carbamyl / 43.0058); C3(QAT / 170.1419); C7(Cys->Dha / -33.9877); C21(Hex / 162.0528)	97.5	3	2.10054	SpeCifiC	2805.43
20077	74	92	R.NLC[+162.05282]N[+0.98402]IPC[-33.98772]SALLSSDITASVNC[+170.14190]AKK.I	76;80;94	C3(Hex / 162.0528); N4(Deamidated / 0.984); C7(Cys->Dha / -33.9877); C21(QAT / 170.1419)	43.3	3	5.34181	SpeCifiC	2763.4
19812	74	92	R.NLC[+162.05282]NIPC[+170.14190]SALLSSDITASVN[+0.98402]C[-33.98772]AKK.I	76;80;94	C3(Hex / 162.0528); C7(QAT / 170.1419); N20(Deamidated / 0.984); C21(Cys->Dha / -33.9877)	218.5	3	5.57201	SpeCifiC	2763.4
19584	74	92	R.NLC[+162.05282]NIPC[+170.14190]SALLSSDITASVNC[-33.98772]AKK.I	76;80;94	C3(Hex / 162.0528); C7(QAT / 170.1419); C21(Cys->Dha / -33.9877)	244	3	0.548621	SpeCifiC	2762.42
25046	74	92	R.NLC[+162.05282]NIPC[+170.14190]SALLSSDITASVNC[-33.98772]AK[+43.00581]K.I	76;80;94	C3(Hex / 162.0528); C7(QAT / 170.1419); C21(Cys->Dha / -33.9877); K23(Carbamyl / 43.0058)	104.1	3	0.513215	SpeCifiC	2805.43
20990	74	92	R.NLC[+170.14190]N[+0.98402]IPC[-33.98772]SALLSSDITASVNC[+162.05282]AKK.I	76;80;94	C3(QAT / 170.1419); N4(Deamidated / 0.984); C7(Cys->Dha / -33.9877); C21(Hex / 162.0528)	8.6	3	3.85634	SpeCifiC	2763.4
20308	74	92	R.NLC[+170.14190]N[+0.98402]IPC[+162.05282]SALLSSDITASVNC[-33.98772]AKK.I	76;80;94	C3(QAT / 170.1419); N4(Deamidated / 0.984); C7(Hex / 162.0528); C21(Cys->Dha / -33.9877)	30.5	4	4.43285	SpeCifiC	2763.4
20397	74	92	R.NLC[+170.14190]NIPC[+162.05282]SALLSSDITASVN[+0.98402]C[-33.98772]AKK.I	76;80;94	C3(QAT / 170.1419); C7(Hex / 162.0528); N20(Deamidated / 0.984); C21(Cys->Dha / -33.9877)	113.5	4	4.59653	SpeCifiC	2763.4
20559	74	92	R.NLC[+170.14190]NIPC[+162.05282]SALLSSDITASVNC[-33.98772]AKK.I	76;80;94	C3(QAT / 170.1419); C7(Hex / 162.0528); C21(Cys->Dha / -33.9877)	85.9	4	-0.346928	SpeCifiC	2762.42
44345	74	92	R.NLC[-33.98772]NIPC[-33.98772]SALLSSDITASVN[+0.98402]C[+162.05282]AKKIVSDGNGMNAWVAWR.N	76;80;94	C3(Cys->Dha / -33.9877); C7(Cys->Dha / -33.9877); N20(Deamidated / 0.984); C21(Hex / 162.0528)	388.1	4	-3.47409	SpeCifiC	4216.06
44898	74	92	R.NLC[-33.98772]NIPC[+162.05282]SALLSSDITASVNC[-33.98772]AKKIVSDGN[+0.98402]GMNAWVAWR.N	76;80;94	C3(Cys->Dha / -33.9877); C7(Hex / 162.0528); C21(Cys->Dha / -33.9877); N30(Deamidated / 0.984)	423.8	4	-3.89418	SpeCifiC	4216.06
45268	74	92	R.NLC[+162.05282]NIPC[-33.98772]SALLSSDITASVNC[-33.98772]AKKIVSDGN[+0.98402]GMNAWVAWR.N	76;80;94	C3(Hex / 162.0528); C7(Cys->Dha / -33.9877); C21(Cys->Dha / -33.9877); N30(Deamidated / 0.984)	81.1	4	-2.28552	SpeCifiC	4216.06
55470	74	92	R.NLC[+170.14190]NIPC[+162.05282]SALLSSDITASVN[+0.98402]C[-33.98772]AKKIVSDGNGMNAWVAWR.N	76;80;94	C3(QAT / 170.1419); C7(Hex / 162.0528); N20(Deamidated / 0.984); C21(Cys->Dha / -33.9877)	460.3	5	2.8315	SpeCifiC	4420.19
48262	74	92	R.NLC[+170.14190]NIPC[+162.05282]SALLSSDITASVNC[-33.98772]AKKIVSDGN[+0.98402]GMNAWVAWR.N	76;80;94	C3(QAT / 170.1419); C7(Hex / 162.0528); C21(Cys->Dha / -33.9877); N30(Deamidated / 0.984)	515.8	5	4.23511	SpeCifiC	4420.19
58439	76	94	L.[+43.00581]C[+170.14190]NIPCSALLSSDITASVNC[+162.05282]AK[+43.00581]KIVSDGNGMNAWVAWR.N	76;80;94	NTerm(Carbamyl / 43.0058); C1(QAT / 170.1419); C19(Hex / 162.0528); K21(Carbamyl / 43.0058)	142	4	4.06149	NRagged	4312.07
58621	76	94	L.[+43.00581]C[+170.14190]NIPCSALLSSDITASVNC[+162.05282]AKK[+43.00581]IVSDGNGMNAWVAWR.N	76;80;94	NTerm(Carbamyl / 43.0058); C1(QAT / 170.1419); C19(Hex / 162.0528); K22(Carbamyl / 43.0058)	143.4	4	5.26114	NRagged	4312.07
57666	76	94	L.[+43.00581]C[+170.14190]NIPC[+162.05282]SALLSSDITASVNCAK[+43.00581]KIVSDGNGMNAWVAWR.N	76;80;94	NTerm(Carbamyl / 43.0058); C1(QAT / 170.1419); C5(Hex / 162.0528); K21(Carbamyl / 43.0058)	79.1	4	3.77281	NRagged	4312.07
57345	76	94	L.[+43.00581]C[+170.14190]NIPC[+162.05282]SALLSSDITASVNCAKK[+43.00581]IVSDGNGMNAWVAWR.N	76;80;94	NTerm(Carbamyl / 43.0058); C1(QAT / 170.1419); C5(Hex / 162.0528); K22(Carbamyl / 43.0058)	34.2	4	2.21204	NRagged	4312.07
19189	94	112	N.C[+162.05282]AKKIVSDGNGMNAWVAWR.N	94	C1(Hex / 162.0528)	6.3	2	-3.53203	NRagged	2267.08
15320	113	131	R.[+43.00581]NRC[+162.05282]KGTDVQAWIR.G	115	NTerm(Carbamyl / 43.0058); C3(Hex / 162.0528)	451.9	2	1.80872	SpeCifiC	1750.84
7017	113	131	R.N[+0.98402]RC[+162.05282]KGTDVQAWIR.G	115	N1(Deamidated / 0.984); C3(Hex / 162.0528)	625.4	2	3.78631	SpeCifiC	1708.82
6908	113	131	R.NRC[+162.05282]KGTDVQAWIR.G	115	C3(Hex / 162.0528)	578.9	2	2.72337	SpeCifiC	1707.84
15347	113	131	R.NRC[+162.05282]K[+43.00581]GTDVQAWIR.G	115	C3(Hex / 162.0528); K4(Carbamyl / 43.0058)	463.2	2	3.14751	SpeCifiC	1750.84
3664	115	133	R.C[+162.05282]KGTDVQAWIR.G	115	C1(Hex / 162.0528)	369.1	2	2.93771	SpeCifiC	1437.69
7186	117	135	K.[+43.00581]GTDVQAWIRGC[+162.05282]RL.-	127	NTerm(Carbamyl / 43.0058); C11(Hex / 162.0528)	254.4	2	5.15474	SpeCifiC	1678.81
6358	117	135	K.GTDVQAWIRGC[+162.05282]RL.-	127	C11(Hex / 162.0528)	556	2	1.54901	SpeCifiC	1635.8

## Sheet: C & triox C_hcd
			PROCEDURE 1_HCD_reblocking with APTA
S-Qat	S-PE		the color code for modifications at Cys positions	S-Qat
Dha	C			trioxid. C
S-Glc	trioxid. C			C
				S-PE
				S-Glc
				Dha
PID	N-term.	N-term position in pre-protein	SequenCe	C pos. in P00698	Mods (variable)	SCore	z	ppm err.	Cleavage	CalC.M
2563	2	20	K.VFGRCELAAAMK.R	6		329.2	2	3.20821	SpeCifiC	1294.65
3302	2	20	K.[+43.00581]VFGRC[+47.98474]ELAAAMK.R	6	NTerm(Carbamyl / 43.0058); C5(Trioxidation / 47.9847)	348.3	2	-0.748632	SpeCifiC	1385.64
2907	2	20	K.VFGRC[+47.98474]ELAAAMK.R	6	C5(Trioxidation / 47.9847)	599.1	2	1.86692	SpeCifiC	1342.64
5413	21	39	Y.RGYSLGNWVCAAK.F	30		2.3	2	-3.7052	NRagged	1423.7
21317	74	92	R.NLCNIPCSALLSSDITASVN[+0.98402]C[+170.14190]AKK.I	76;80;94	N20(Deamidated / 0.984); C21(QAT / 170.1419)	55	3	-3.07187	SpeCifiC	2635.34
21981	74	92	R.NLC[+170.14190]NIPCSALLSSDITASVN[+0.98402]CAKK.I	76;80;94	C3(QAT / 170.1419); N20(Deamidated / 0.984)	85.1	3	4.63506	SpeCifiC	2635.34
21596	74	92	R.NLCNIPC[+170.14190]SALLSSDITASVN[+0.98402]CAKK.I	76;80;94	C7(QAT / 170.1419); N20(Deamidated / 0.984)	94.4	3	-1.50793	SpeCifiC	2635.34
45022	74	92	R.[+43.00581]NLCNIPCSALLSSDITASVNC[-33.98772]AK[+43.00581]K[+43.00581]IVSDGNGMNAWVAWR.N	76;80;94	NTerm(Carbamyl / 43.0058); C21(Cys->Dha / -33.9877); K23(Carbamyl / 43.0058); K24(Carbamyl / 43.0058)	187.7	4	0.769276	SpeCifiC	4216.03
54633	75	93	N.[+43.00581]LC[+170.14190]NIPC[+47.98474]SALLSSDITASVNCAK[+43.00581]KIVSDGNGMNAWVAWR.N	76;80;94	NTerm(Carbamyl / 43.0058); C2(QAT / 170.1419); C6(Trioxidation / 47.9847); K22(Carbamyl / 43.0058)	186.8	4	3.42809	NRagged	4311.09
53776	75	93	N.[+43.00581]LC[+170.14190]NIPC[+47.98474]SALLSSDITASVNCAKK[+43.00581]IVSDGNGMNAWVAWR.N	76;80;94	NTerm(Carbamyl / 43.0058); C2(QAT / 170.1419); C6(Trioxidation / 47.9847); K23(Carbamyl / 43.0058)	68.2	4	3.93254	NRagged	4311.09
58439	76	94	L.[+43.00581]C[+170.14190]NIPCSALLSSDITASVNC[+162.05282]AK[+43.00581]KIVSDGNGMNAWVAWR.N	76;80;94	NTerm(Carbamyl / 43.0058); C1(QAT / 170.1419); C19(Hex / 162.0528); K21(Carbamyl / 43.0058)	142	4	4.06149	NRagged	4312.07
58621	76	94	L.[+43.00581]C[+170.14190]NIPCSALLSSDITASVNC[+162.05282]AKK[+43.00581]IVSDGNGMNAWVAWR.N	76;80;94	NTerm(Carbamyl / 43.0058); C1(QAT / 170.1419); C19(Hex / 162.0528); K22(Carbamyl / 43.0058)	143.4	4	5.26114	NRagged	4312.07
57666	76	94	L.[+43.00581]C[+170.14190]NIPC[+162.05282]SALLSSDITASVNCAK[+43.00581]KIVSDGNGMNAWVAWR.N	76;80;94	NTerm(Carbamyl / 43.0058); C1(QAT / 170.1419); C5(Hex / 162.0528); K21(Carbamyl / 43.0058)	79.1	4	3.77281	NRagged	4312.07
57345	76	94	L.[+43.00581]C[+170.14190]NIPC[+162.05282]SALLSSDITASVNCAKK[+43.00581]IVSDGNGMNAWVAWR.N	76;80;94	NTerm(Carbamyl / 43.0058); C1(QAT / 170.1419); C5(Hex / 162.0528); K22(Carbamyl / 43.0058)	34.2	4	2.21204	NRagged	4312.07
43163	77	95	C.NIPCSALLSSDITASVNC[+170.14190]AK[+43.00581]KIVSDGN[+0.98402]GM[+15.99492]NAWVAWR.N	80;94	C18(QAT / 170.1419); K20(Carbamyl / 43.0058); N27(Deamidated / 0.984); M29(Oxidation / 15.9949)	112.1	4	-0.171215	NRagged	4020.99
19179	91	109	A.SVNCAKKIVSDGNGMNAWVAWR.N	94		169.5	2	3.20895	NRagged	2405.17
19079	91	109	A.SVNCAKKIVSDGN[+0.98402]GMNAWVAWR.N	94	N13(Deamidated / 0.984)	240	2	4.32873	NRagged	2406.16
19173	92	110	S.VNCAKKIVSDGNGMNAWVAWR.N	94		87.5	2	4.12537	NRagged	2318.14
18935	93	111	V.[+43.00581]NCAKKIVSDGNGMNAWVAWR.N	94	NTerm(Carbamyl / 43.0058)	135.4	2	3.19883	NRagged	2262.08
6434	113	131	R.NRCKGTDVQAWIR.G	115		204.7	2	5.33345	SpeCifiC	1545.78
