# Supplementary material for: Protein cysteine S-glycosylation: oxidative hydrolysis of protein S-glycosidic bonds in aqueous alkaline environments
Source: Amino Acids. 2022 Dec 2;55(1):61–74. doi: 10.1007/s00726-022-03208-7 (PMC9877059; doi:10.1007/s00726-022-03208-7)
Supplement: Supplementary file 5 — Supplementary file5 (XLSX 41 KB) [file 726_2022_3208_MOESM5_ESM.xlsx]

## Sheet: hcd_S-PE peps.
			Protein cysteine S-glycosylation: oxidative hydrolysis of protein S-glycosidic bonds in aqueous alkaline environments
			Alicja K. Buchowiecka
			alicja.buchowiecka@p.lodz.pl
			Lodz University of Technology
			2/22 Stefanowskiego Street
			50-537 Lodz, Poland
			Institute of Molecular and Industrial BiotechnologyPhone: +48 42 631 34 95
			ORCID: 0000-0002-6730-0898
			alicja.buchowiecka20@gmail.com
			PROCEDURE 2_Cys-PE-tagging
S-Qat	S-PE		the color code for modifications at Cys positions
Dha	C
S-Glc	trioxid. C
PID	N-term	Pos. in Pre-protein	Sequence	C pos in P00698	Mods (variable)	Score	z	ppm err.	Cleavage	Calc.M
213	6	24	R.C[+105.05785]ELAAAMK.R	6	C1(Pyridylethyl / 105.0578)	362.5	2	1.55326	Specific	940.451
162	6	24	R.C[+105.05785]ELAAAMKR.H	6	C1(Pyridylethyl / 105.0578)	721.8	3	0.231653	Specific	1096.55
34	6	24	R.C[+105.05785]ELAAAM[+15.99492]K.R	6	C1(Pyridylethyl / 105.0578); M7(Oxidation / 15.9949)	197.3	2	-0.030959	Specific	956.446
1770	22	40	R.GYSLGNWVC[+105.05785]AAK.F	30	C9(Pyridylethyl / 105.0578)	751.8	3	-2.96884	Specific	1372.66
1972	22	40	R.GYSLGN[+0.98402]WVC[+105.05785]AAK.F	30	N6(Deamidated / 0.984); C9(Pyridylethyl / 105.0578)	772.8	3	-2.04	Specific	1373.64
10008	47	65	N.TDGSTDYGILQIN[+0.98402]SRWWC[+105.05785]NDGR.T	64	N13(Deamidated / 0.984); C18(Pyridylethyl / 105.0578)	660.5	4	-1.30238	NRagged	2662.19
10244	47	65	N.TDGSTDYGILQIN[+0.98402]SRWWC[+105.05785]N[+0.98402]DGR.T	64	N13(Deamidated / 0.984); C18(Pyridylethyl / 105.0578); N19(Deamidated / 0.984)	637.8	4	-0.527265	NRagged	2663.17
9893	47	65	N.TDGSTDYGILQ[+0.98402]INSRWWC[+105.05785]N[+0.98402]DGR.T	64	Q11(Deamidated / 0.984); C18(Pyridylethyl / 105.0578); N19(Deamidated / 0.984)	534.9	4	2.94036	NRagged	2663.17
532	62	80	R.WWC[+105.05785]NDGR.T	64	C3(Pyridylethyl / 105.0578)	300.5	2	-4.98667	Specific	1040.43
1346	62	80	R.WWC[+105.05785]NDGRTPGSR.N	64	C3(Pyridylethyl / 105.0578)	471.4	3	-2.18497	Specific	1538.68
500	62	80	R.WWC[+105.05785]N[+0.98402]DGR.T	64	C3(Pyridylethyl / 105.0578); N4(Deamidated / 0.984)	305.6	2	-3.10511	Specific	1041.41
27980	74	92	R.NLCNIPCSALLSSDITASVNC[+105.05785]AKK[+43.00581]IVSDGN[+0.98402]GMNAWVAWR.N	76; 80; 94	C21(Pyridylethyl / 105.0578); K24(Carbamyl / 43.0058); N30(Deamidated / 0.984)	369.4	4	4.16692	Specific	4270.04
29526	74	92	R.NLC[+105.05785]NIPCSALLSSDITASVNCAK[+43.00581]K[+43.00581]IVSDGN[+0.98402]GMNAWVAWR.N	76; 80; 94	C3(Pyridylethyl / 105.0578); K23(Carbamyl / 43.0058); K24(Carbamyl / 43.0058); N30(Deamidated / 0.984)	383.6	4	2.2732	Specific	4313.05
25456	74	92	R.NLC[+105.05785]NIPCSALLSSDITASVNCAKK[+43.00581]IVSDGN[+0.98402]GMN[+0.98402]AWVAWR.N	76; 80; 94	C3(Pyridylethyl / 105.0578); K24(Carbamyl / 43.0058); N30(Deamidated / 0.984); N33(Deamidated / 0.984)	74	5	0.396934	Specific	4271.03
26565	74	92	R.NLCNIPC[+105.05785]SALLSSDITASVNCAKK[+43.00581]IVSDGN[+0.98402]GMNAWVAWR.N	76; 80; 94	C7(Pyridylethyl / 105.0578); K24(Carbamyl / 43.0058); N30(Deamidated / 0.984)	93.7	5	1.33009	Specific	4270.04
23751	74	92	R.NLCN[+0.98402]IPC[+105.05785]SALLSSDITASVNCAK[+43.00581]KIVSDGNGMNAWVAWR.N	76; 80; 94	N4(Deamidated / 0.984); C7(Pyridylethyl / 105.0578); K23(Carbamyl / 43.0058)	122	5	1.87721	Specific	4270.04
29446	74	92	R.[+43.00581]NLC[+105.05785]NIPCSALLSSDITASVNCAKK[+43.00581]IVSDGN[+0.98402]GMNAWVAWR.N	76; 80; 94	NTerm(Carbamyl / 43.0058); C3(Pyridylethyl / 105.0578); K24(Carbamyl / 43.0058); N30(Deamidated / 0.984)	221.7	4	-2.46693	Specific	4313.05
28554	74	92	R.[+43.00581]NLCNIPC[+105.05785]SALLSSDITASVNCAKK[+43.00581]IVSDGN[+0.98402]GMNAWVAWR.N	76; 80; 94	NTerm(Carbamyl / 43.0058); C7(Pyridylethyl / 105.0578); K24(Carbamyl / 43.0058); N30(Deamidated / 0.984)	354.2	4	5.98254	Specific	4313.05
8459	74	92	R.NLC[+170.14190]NIPC[-33.98772]SALLSSDITASVN[+0.98402]C[+105.05785]AKK.I	76; 80; 94	C3(QAT / 170.1419); C7(Cys->Dha / -33.9877); N20(Deamidated / 0.984); C21(Pyridylethyl / 105.0578)	226.3	4	0.454311	Specific	2706.41
28721	75	93	N.LC[+105.05785]NIPC[+105.05785]SALLSSDITASVNCAKKIVSDGN[+0.98402]GMNAWVAWR.N	76; 80; 94	C2(Pyridylethyl / 105.0578); C6(Pyridylethyl / 105.0578); N29(Deamidated / 0.984)	324.7	4	-3.80981	NRagged	4218.05
28434	76	94	L.C[+170.14190]NIPC[+105.05785]SALLSSDITASVNC[+47.98474]AKKIVSDGNGMNAWVAWR.N	76; 80; 94	C1(QAT / 170.1419); C5(Pyridylethyl / 105.0578); C19(Trioxidation / 47.9847)	335.4	4	-4.18037	NRagged	4217.05
24304	76	94	L.C[+47.98474]NIPC[+170.14190]SALLSSDITASVNC[+105.05785]AKKIVSDGN[+0.98402]GMNAWVAWR.N	76; 80; 94	C1(Trioxidation / 47.9847); C5(QAT / 170.1419); C19(Pyridylethyl / 105.0578); N28(Deamidated / 0.984)	277.5	4	-3.41672	NRagged	4218.04
3103	113	131	R.NRC[+105.05785]KGTDVQAWIR.G	115	C3(Pyridylethyl / 105.0578)	320.3	3	-2.61687	Specific	1650.84
2965	113	131	R.[+43.00581]N[+0.98402]RC[+105.05785]K[+43.00581]GTDVQAWIR.G	115	NTerm(Carbamyl / 43.0058); N1(Deamidated / 0.984); C3(Pyridylethyl / 105.0578); K4(Carbamyl / 43.0058)	194.7	3	2.26352	Specific	1737.84
1731	115	133	R.[+43.00581]C[+105.05785]KGTDVQAWIR.G	115	NTerm(Carbamyl / 43.0058); C1(Pyridylethyl / 105.0578)	464.2	3	-2.11479	Specific	1423.7

## Sheet: hcd_S-Glc peps.
			PROCEDURE 2_Cys-PE-tagging
S-Qat	S-PE		the color code for modifications at Cys positions
Dha	C
S-Glc	trioxid. C
PID	N-term	Pos. in Pre-protein	Sequence	C pos in P00698	Mods (variable)	Score	z	ppm err.	Cleavage	Calc.M
1593	2	20	K.VFGRC[+162.05282]ELAAAMK.R	6	C5(Hex / 162.0528)	349.1	3	-2.10128	Specific	1456.71
3171	2	20	K.VFGRC[+162.05282]ELAAAMK[+43.00581]R.H	6	C5(Hex / 162.0528); K12(Carbamyl / 43.0058)	456.6	3	-2.74088	Specific	1655.81
262	6	24	R.C[+162.05282]ELAAAMK.R	6	C1(Hex / 162.0528)	250	2	-0.0857475	Specific	997.446
381	6	24	R.C[+162.05282]ELAAAMK[+43.00581]R.H	6	C1(Hex / 162.0528); K8(Carbamyl / 43.0058)	363	2	-3.47778	Specific	1196.55
2140	22	40	R.GYSLGNWVC[+162.05282]AAK.F	30	C9(Hex / 162.0528)	527.9	2	-1.8368	Specific	1429.65
1640	24	42	Y.SLGNWVC[+162.05282]AAK.F	30	C7(Hex / 162.0528)	469.4	2	-1.75169	NRagged	1209.57
627	62	80	R.WWC[+162.05282]NDGR.T	64	C3(Hex / 162.0528)	277.9	2	-2.49896	Specific	1097.42
1410	62	80	R.WWC[+162.05282]NDGRTPGSR.N	64	C3(Hex / 162.0528)	333.3	3	-3.14627	Specific	1595.68
671	62	80	R.WWC[+162.05282]N[+0.98402]DGR.T	64	C3(Hex / 162.0528); N4(Deamidated / 0.984)	280.6	2	-2.70589	Specific	1098.41
1402	62	80	R.WWC[+162.05282]N[+0.98402]DGRTPGSR.N	64	C3(Hex / 162.0528); N4(Deamidated / 0.984)	281.7	3	3.49543	Specific	1596.66
24638	74	92	R.NLC[-33.98772]NIPC[-33.98772]SALLSSDITASVNC[+162.05282]AKKIVSDGN[+0.98402]GMNAWVAWR.N	76; 80; 94	C3(Cys->Dha / -33.9877); C7(Cys->Dha / -33.9877); C21(Hex / 162.0528); N30(Deamidated / 0.984)	582.3	4	-2.65277	Specific	4216.06
29938	74	92	R.NLC[-33.98772]NIPC[+162.05282]SALLSSDITASVNC[-33.98772]AKKIVSDGNGMNAWVAWR.N	76; 80; 94	C3(Cys->Dha / -33.9877); C7(Hex / 162.0528); C21(Cys->Dha / -33.9877)	90.8	4	2.20055	Specific	4215.07
29198	74	92	R.NLC[-33.98772]NIPC[+162.05282]SALLSSDITASVN[+0.98402]C[-33.98772]AKKIVSDGNGMNAWVAWR.N	76; 80; 94	C3(Cys->Dha / -33.9877); C7(Hex / 162.0528); N20(Deamidated / 0.984); C21(Cys->Dha / -33.9877)	225.6	4	-3.40633	Specific	4216.06
29842	74	92	R.NLC[-33.98772]N[+0.98402]IPC[-33.98772]SALLSSDITASVNC[+162.05282]AKKIVSDGNGMNAWVAWR.N	76; 80; 94	C3(Cys->Dha / -33.9877); N4(Deamidated / 0.984); C7(Cys->Dha / -33.9877); C21(Hex / 162.0528)	146.3	4	-2.06766	Specific	4216.06
26056	74	92	R.NLC[+162.05282]NIPC[-33.98772]SALLSSDITASVNC[-33.98772]AKKIVSDGN[+0.98402]GMNAWVAWR.N	76; 80; 94	C3(Hex / 162.0528); C7(Cys->Dha / -33.9877); C21(Cys->Dha / -33.9877); N30(Deamidated / 0.984)	596.7	4	-4.17652	Specific	4216.06
24758	74	92	R.NLC[+162.05282]NIPC[-33.98772]SALLSSDITASVN[+0.98402]C[-33.98772]AKKIVSDGNGMNAWVAWR.N	76; 80; 94	C3(Hex / 162.0528); C7(Cys->Dha / -33.9877); N20(Deamidated / 0.984); C21(Cys->Dha / -33.9877)	461.9	4	-5.24657	Specific	4216.06
8496	74	92	R.NLC[+162.05282]NIPC[+170.14190]SALLSSDITASVNC[-33.98772]AKK.I	76; 80; 94	C3(Hex / 162.0528); C7(QAT / 170.1419); C21(Cys->Dha / -33.9877)	22.5	4	-2.3789	Specific	2762.42
12723	74	92	R.NLC[+162.05282]NIPC[+170.14190]SALLSSDITASVN[+0.98402]C[+170.14190]AK.K	76; 80; 94	C3(Hex / 162.0528); C7(QAT / 170.1419); N20(Deamidated / 0.984); C21(QAT / 170.1419)	156.9	4	0.592528	Specific	2839.44
25216	74	92	R.NLC[+162.05282]N[+0.98402]IPC[-33.98772]SALLSSDITASVNC[-33.98772]AKKIVSDGNGMNAWVAWR.N	76; 80; 94	C3(Hex / 162.0528); N4(Deamidated / 0.984); C7(Cys->Dha / -33.9877); C21(Cys->Dha / -33.9877)	446.2	4	1.44145	Specific	4216.06
12046	74	92	R.NLC[+170.14190]NIPC[+162.05282]SALLSSDITASVNC[+170.14190]AK.K	76; 80; 94	C3(QAT / 170.1419); C7(Hex / 162.0528); C21(QAT / 170.1419)	413.7	4	-2.80871	Specific	2838.45
11947	74	92	R.NLC[+170.14190]N[+0.98402]IPC[+162.05282]SALLSSDITASVNC[+170.14190]AK.K	76; 80; 94	C3(QAT / 170.1419); N4(Deamidated / 0.984); C7(Hex / 162.0528); C21(QAT / 170.1419)	368	4	1.27555	Specific	2839.44
25945	76	94	L.[+43.00581]C[+170.14190]NIPCSALLSSDITASVNC[+162.05282]AKKIVSDGN[+0.98402]GMNAWVAWR.N	76; 80; 94	NTerm(Carbamyl / 43.0058); C1(QAT / 170.1419); C19(Hex / 162.0528); N28(Deamidated / 0.984)	468.3	4	3.4471	NRagged	4270.05
23671	76	94	L.[+43.00581]C[+170.14190]NIPC[+162.05282]SALLSSDITASVNCAKKIVSDGN[+0.98402]GMNAWVAWR.N	76; 80; 94	NTerm(Carbamyl / 43.0058); C1(QAT / 170.1419); C5(Hex / 162.0528); N28(Deamidated / 0.984)	432	4	4.65587	NRagged	4270.05
2975	113	131	R.NRC[+162.05282]KGTDVQAWIR.G	115	C3(Hex / 162.0528)	505.6	3	-2.26558	Specific	1707.84
3128	113	131	R.NRC[+162.05282]K[+43.00581]GTDVQAWIR.G	115	C3(Hex / 162.0528); K4(Carbamyl / 43.0058)	312.9	3	-4.58683	Specific	1750.84
3017	113	131	R.N[+0.98402]RC[+162.05282]KGTDVQAWIR.G	115	N1(Deamidated / 0.984); C3(Hex / 162.0528)	483.1	3	-2.75568	Specific	1708.82
3300	113	131	R.[+43.00581]N[+0.98402]RC[+162.05282]KGTDVQAWIR.G	115	NTerm(Carbamyl / 43.0058); N1(Deamidated / 0.984); C3(Hex / 162.0528)	277.7	3	-1.03412	Specific	1751.83
1598	115	133	R.C[+162.05282]KGTDVQAWIR.G	115	C1(Hex / 162.0528)	327.8	3	-2.46109	Specific	1437.69
1631	117	135	K.GTDVQAWIRGC[+162.05282]R.L	127	C11(Hex / 162.0528)	640.3	3	-3.64337	Specific	1522.72

## Sheet: hcd_C & triox. C peps
			PROCEDURE 2_Cys-PE-tagging
S-Qat	S-PE		the color code for modifications at Cys positions
Dha	C
S-Glc	trioxid. C
PID	N-term	Pos. in Pre-protein	Sequence	C pos in P00698	Mods (variable)	Score	z	ppm err.	Cleavage	Calc.M
2285	2	20	K.VFGRC[+47.98474]ELAAAMK.R	6	C5(Trioxidation / 47.9847)	533.8	2	-0.787104	Specific	1342.64
15528	46	64	R.N[+0.98402]TDGSTDYGILQINSR[+43.00581]WWCNDGRT.P	64	N1(Deamidated / 0.984); R16(Carbamyl / 43.0058)	433.4	3	-5.13123	CRagged	2815.23
15569	46	64	R.N[+0.98402]TDGSTDYGILQINSRWWCNDGR[+43.00581]T.P	64	N1(Deamidated / 0.984); R23(Carbamyl / 43.0058)	396.9	3	0.348848	CRagged	2815.23
760	62	80	R.WWC[+47.98474]NDGR.T	64	C3(Trioxidation / 47.9847)	150.4	2	0.439402	Specific	983.356
27980	74	92	R.NLCNIPCSALLSSDITASVNC[+105.05785]AKK[+43.00581]IVSDGN[+0.98402]GMNAWVAWR.N	76; 80; 94	C21(Pyridylethyl / 105.0578); K24(Carbamyl / 43.0058); N30(Deamidated / 0.984)	369.4	4	4.16692	Specific	4270.04
29526	74	92	R.NLC[+105.05785]NIPCSALLSSDITASVNCAK[+43.00581]K[+43.00581]IVSDGN[+0.98402]GMNAWVAWR.N	76; 80; 94	C3(Pyridylethyl / 105.0578); K23(Carbamyl / 43.0058); K24(Carbamyl / 43.0058); N30(Deamidated / 0.984)	383.6	4	2.2732	Specific	4313.05
25456	74	92	R.NLC[+105.05785]NIPCSALLSSDITASVNCAKK[+43.00581]IVSDGN[+0.98402]GMN[+0.98402]AWVAWR.N	76; 80; 94	C3(Pyridylethyl / 105.0578); K24(Carbamyl / 43.0058); N30(Deamidated / 0.984); N33(Deamidated / 0.984)	74	5	0.396934	Specific	4271.03
26565	74	92	R.NLCNIPC[+105.05785]SALLSSDITASVNCAKK[+43.00581]IVSDGN[+0.98402]GMNAWVAWR.N	76; 80; 94	C7(Pyridylethyl / 105.0578); K24(Carbamyl / 43.0058); N30(Deamidated / 0.984)	93.7	5	1.33009	Specific	4270.04
23751	74	92	R.NLCN[+0.98402]IPC[+105.05785]SALLSSDITASVNCAK[+43.00581]KIVSDGNGMNAWVAWR.N	76; 80; 94	N4(Deamidated / 0.984); C7(Pyridylethyl / 105.0578); K23(Carbamyl / 43.0058)	122	5	1.87721	Specific	4270.04
29446	74	92	R.[+43.00581]NLC[+105.05785]NIPCSALLSSDITASVNCAKK[+43.00581]IVSDGN[+0.98402]GMNAWVAWR.N	76; 80; 94	NTerm(Carbamyl / 43.0058); C3(Pyridylethyl / 105.0578); K24(Carbamyl / 43.0058); N30(Deamidated / 0.984)	221.7	4	-2.46693	Specific	4313.05
28554	74	92	R.[+43.00581]NLCNIPC[+105.05785]SALLSSDITASVNCAKK[+43.00581]IVSDGN[+0.98402]GMNAWVAWR.N	76; 80; 94	NTerm(Carbamyl / 43.0058); C7(Pyridylethyl / 105.0578); K24(Carbamyl / 43.0058); N30(Deamidated / 0.984)	354.2	4	5.98254	Specific	4313.05
27183	74	92	R.[+43.00581]NLCNIPCSALLSSDITASVNC[-33.98772]AK[+43.00581]K[+43.00581]IVSDGNGMNAWVAWR.N	76; 80; 94	NTerm(Carbamyl / 43.0058); C21(Cys->Dha / -33.9877); K23(Carbamyl / 43.0058); K24(Carbamyl / 43.0058)	452.8	4	0.952991	Specific	4216.03
25068	74	92	R.[+43.00581]NLC[-33.98772]NIPCSALLSSDITASVNCAK[+43.00581]K[+43.00581]IVSDGNGMNAWVAWR.N	76; 80; 94	NTerm(Carbamyl / 43.0058); C3(Cys->Dha / -33.9877); K23(Carbamyl / 43.0058); K24(Carbamyl / 43.0058)	372	4	0.991408	Specific	4216.03
28721	75	93	N.LC[+105.05785]NIPC[+105.05785]SALLSSDITASVNCAKKIVSDGN[+0.98402]GMNAWVAWR.N	76; 80; 94	C2(Pyridylethyl / 105.0578); C6(Pyridylethyl / 105.0578); N29(Deamidated / 0.984)	324.7	4	-3.80981	NRagged	4218.05
25945	76	94	L.[+43.00581]C[+170.14190]NIPCSALLSSDITASVNC[+162.05282]AKKIVSDGN[+0.98402]GMNAWVAWR.N	76; 80; 94	NTerm(Carbamyl / 43.0058); C1(QAT / 170.1419); C19(Hex / 162.0528); N28(Deamidated / 0.984)	468.3	4	3.4471	NRagged	4270.05
23671	76	94	L.[+43.00581]C[+170.14190]NIPC[+162.05282]SALLSSDITASVNCAKKIVSDGN[+0.98402]GMNAWVAWR.N	76; 80; 94	NTerm(Carbamyl / 43.0058); C1(QAT / 170.1419); C5(Hex / 162.0528); N28(Deamidated / 0.984)	432	4	4.65587	NRagged	4270.05
28434	76	94	L.C[+170.14190]NIPC[+105.05785]SALLSSDITASVNC[+47.98474]AKKIVSDGNGMNAWVAWR.N	76; 80; 94	C1(QAT / 170.1419); C5(Pyridylethyl / 105.0578); C19(Trioxidation / 47.9847)	335.4	4	-4.18037	NRagged	4217.05
24304	76	94	L.C[+47.98474]NIPC[+170.14190]SALLSSDITASVNC[+105.05785]AKKIVSDGN[+0.98402]GMNAWVAWR.N	76; 80; 94	C1(Trioxidation / 47.9847); C5(QAT / 170.1419); C19(Pyridylethyl / 105.0578); N28(Deamidated / 0.984)	277.5	4	-3.41672	NRagged	4218.04
1555	113	131	R.NRC[+47.98474]KGTDVQAWIR.G	115	C3(Trioxidation / 47.9847)	596.8	3	-3.36424	Specific	1593.77
1739	113	131	R.N[+0.98402]RC[+47.98474]KGTDVQAWIR.G	115	N1(Deamidated / 0.984); C3(Trioxidation / 47.9847)	664.3	3	-2.4573	Specific	1594.75

## Sheet: cid_S-PE peps
			PROCEDURE 2_Cys-PE-tagging
S-Qat	S-PE		the color code for modifications at Cys positions
Dha	C
S-Glc	trioxid. C
PID	N-term	Pos. in Pre-protein	Sequence	C pos in P00698	Score	z	Cleavage	Scan Time	Calc.M
146	6	24	R.C[+105.05785]ELAAAMK.R	6	231.5	2	Specific	19.5315	940.451
28	6	24	R.C[+105.05785]ELAAAM[+15.99492]K.R	6	184.4	2	Specific	15.7644	956.446
2846	22	40	R.GYSLGNWVC[+105.05785]AAK.F	30	595.2	2	Specific	42.8453	1372.66
3188	22	40	R.GYSLGN[+0.98402]WVC[+105.05785]AAK.F	30	370.4	3	Specific	51.0312	1373.64
14474	47	65	N.TDGSTDYGILQIN[+0.98402]SRWWC[+105.05785]NDGR.T	64	438.5	4	NRagged	70.3995	2662.19
14374	47	65	N.TDGSTDYGILQIN[+0.98402]SRWWC[+105.05785]N[+0.98402]DGR.T	64	332	4	NRagged	70.1267	2663.17
359	62	80	R.WWC[+105.05785]NDGR.T	64	248.4	2	Specific	29.6133	1040.43
2408	62	80	R.WWC[+105.05785]NDGRTPGSR.N	64	287.6	3	Specific	27.829	1538.68
797	62	80	R.WWC[+105.05785]N[+0.98402]DGR.T	64	265.1	2	Specific	29.1774	1041.41
41861	74	92	R.NLCNIPCSALLSSDITASVNC[+105.05785]AK[+43.00581]K[+43.00581]IVSDGNGMNAWVAWR.N	76: 80; 94	366.9	4	Specific	98.1363	4312.06
40607	74	92	R.NLCNIPCSALLSSDITASVNC[+105.05785]AK[+43.00581]K[+43.00581]IVSDGN[+0.98402]GMNAWVAWR.N	76: 80; 94	502.5	4	Specific	93.231	4313.05
40533	74	92	R.NLCNIPCSALLSSDITASVNC[+105.05785]AK[+43.00581]KIVSDGN[+0.98402]GMNAWVAWR.N	76: 80; 94	151	5	Specific	92.9605	4270.04
36341	74	92	R.NLCNIPCSALLSSDITASVNC[+105.05785]AKK[+43.00581]IVSDGNGMNAWVAWR.N	76: 80; 94	114	5	Specific	87.0552	4269.06
40727	74	92	R.NLCNIPCSALLSSDITASVNC[+105.05785]AKK[+43.00581]IVSDGN[+0.98402]GMNAWVAWR.N	76: 80; 94	112	5	Specific	93.4033	4270.04
39784	74	92	R.NLCNIPCSALLSSDITASVNC[+105.05785]AKK[+43.00581]IVSDGNGMN[+0.98402]AWVAWR.N	76: 80; 94	118.3	5	Specific	91.3427	4270.04
31519	74	92	R.NLC[-33.98772]NIPC[-33.98772]SALLSSDITASVNC[+105.05785]AKKIVSDGNGMNAWVAWR.N	76: 80; 94	224.2	4	Specific	120.565	4158.08
28989	74	92	R.NLC[+105.05785]NIPC[-33.98772]SALLSSDITASVNC[-33.98772]AKKIVSDGN[+0.98402]GMNAWVAWR.N	76: 80; 94	398	4	Specific	88.6651	4159.06
40876	74	92	R.NLC[+105.05785]NIPC[+105.05785]SALLSSDITASVNC[-33.98772]AKKIVSDGNGM[+15.99492]NAWVAWR.N	76: 80; 94	227.1	4	Specific	94.0484	4313.12
37239	74	92	R.NLC[+105.05785]NIPCSALLSSDITASVNCAKK[+43.00581]IVSDGNGMNAWVAWR.N	76: 80; 94	121.8	5	Specific	87.8459	4269.06
38060	74	92	R.NLC[+105.05785]NIPCSALLSSDITASVNCAKK[+43.00581]IVSDGNGMN[+0.98402]AWVAWR.N	76: 80; 94	203.3	5	Specific	89.018	4270.04
13261	74	92	R.NLC[+170.14190]NIPC[+162.05282]SALLSSDITASVN[+0.98402]C[+105.05785]AK.K	76: 80; 94	239.6	4	Specific	59.0487	2774.35
37542	74	92	R.NLCNIPC[+105.05785]SALLSSDITASVNCAKK[+43.00581]IVSDGN[+0.98402]GMNAWVAWR.N	76: 80; 94	126.8	5	Specific	88.4077	4270.04
41007	74	92	R.NLCNIPC[+105.05785]SALLSSDITASVN[+0.98402]CAKK[+43.00581]IVSDGNGMNAWVAWR.N	76: 80; 94	207.5	5	Specific	94.449	4270.04
31573	74	92	R.N[+0.98402]LC[-33.98772]NIPC[+105.05785]SALLSSDITASVNCAKKIVSDGN[+0.98402]GMNAWVAWR.N	76: 80; 94	213.3	5	Specific	135.074	4194.03
40389	74	92	R.N[+0.98402]LCNIPC[+105.05785]SALLSSDITASVNCAKK[+43.00581]IVSDGNGMNAWVAWR.N	76: 80; 94	112.9	5	Specific	92.7159	4270.04
41199	74	92	R.[+43.00581]NLCNIPCSALLSSDITASVNC[+105.05785]AK[+43.00581]KIVSDGNGMNAWVAWR.N	76: 80; 94	332.8	4	Specific	94.9156	4312.06
38888	74	92	R.[+43.00581]N[+0.98402]LCNIPCSALLSSDITASVNC[+105.05785]AKKIVSDGNGMNAWVAWR.N	76: 80; 94	138.4	5	Specific	90.1194	4270.04
36974	74	92	R.[+43.00581]N[+0.98402]LCNIPCSALLSSDITASVNC[+105.05785]AKKIVSDGN[+0.98402]GMNAWVAWR.N	76: 80; 94	589.7	4	Specific	87.6076	4271.03
30675	75	93	N.LC[+105.05785]NIPCSALLSSDITASVNC[+105.05785]AKKIVSDGN[+0.98402]GMNAWVAWR.N	76: 80; 94	437	4	NRagged	94.8338	4218.05
28869	75	93	N.LC[+105.05785]NIPC[+105.05785]SALLSSDITASVNCAKKIVSDGNGMNAWVAWR.N	76: 80; 94	285.9	4	NRagged	87.6013	4217.07
31102	75	93	N.LC[+105.05785]NIPC[+105.05785]SALLSSDITASVNCAKKIVSDGN[+0.98402]GMNAWVAWR.N	76: 80; 94	457.7	4	NRagged	97.6029	4218.05
29140	75	93	N.LCNIPC[+105.05785]SALLSSDITASVNC[+105.05785]AKKIVSDGN[+0.98402]GMNAWVAWR.N	76: 80; 94	461.2	4	NRagged	89.1486	4218.05
35442	75	93	N.[+43.00581]LC[+105.05785]NIPC[+105.05785]SALLSSDITASVNC[-33.98772]AKKIVSDGNGMNAWVAWR.N	76: 80; 94	227.5	4	NRagged	85.8255	4226.09
28829	76	94	L.C[+105.05785]NIPC[+170.14190]SALLSSDITASVNC[+47.98474]AKKIVSDGNGMNAWVAWR.N	76: 80; 94	277.7	4	NRagged	87.4207	4217.05
30372	76	94	L.C[+105.05785]NIPC[+170.14190]SALLSSDITASVNC[+47.98474]AKKIVSDGN[+0.98402]GMNAWVAWR.N	76: 80; 94	336	4	NRagged	93.7049	4218.04
29873	76	94	L.C[+47.98474]NIPC[+105.05785]SALLSSDITASVNC[+170.14190]AKKIVSDGN[+0.98402]GMNAWVAWR.N	76: 80; 94	412.4	4	NRagged	91.7329	4218.04
3934	113	131	R.NRC[+105.05785]KGTDVQAWIR.G	115	206.1	3	Specific	37.6905	1650.84
3787	113	131	R.[+43.00581]N[+0.98402]RC[+105.05785]K[+43.00581]GTDVQAWIR.G	115	187.9	3	Specific	29.9499	1737.84
2752	115	133	R.[+43.00581]C[+105.05785]KGTDVQAWIR.G	115	183.5	3	Specific	41.0355	1423.7

## Sheet: cid_S-Glc peps
			PROCEDURE 2_Cys-PE-tagging
S-Qat	S-PE		the color code for modifications at Cys positions
Dha	C
S-Glc	trioxid. C
PID	N-term	Pos. in Pre-protein	Sequence	C pos in P00698	Score	z	Cleavage	Scan Time	Calc.M
2635	2	20	K.VFGRC[+162.05282]ELAAAMK.R	6	156.1	3	Specific	36.6212	1456.71
2349	2	20	K.VFGRC[+162.05282]ELAAAM[+15.99492]K.R	6	142.9	3	Specific	25.9813	1472.7
242	6	24	R.C[+162.05282]ELAAAMK.R	6	173.1	2	Specific	22.6744	997.446
687	6	24	R.C[+162.05282]ELAAAMK[+43.00581]R.H	6	303.7	2	Specific	25.9648	1196.55
57	6	24	R.C[+162.05282]ELAAAM[+15.99492]K.R	6	147.3	2	Specific	16.4659	1013.44
3107	22	40	R.GYSLGNWVC[+162.05282]AAK.F	30	523.2	2	Specific	49.2795	1429.65
2661	24	42	Y.SLGNWVC[+162.05282]AAK.F	30	342.7	2	NRagged	38.0425	1209.57
22875	46	64	R.NTDGSTDYGILQIN[+0.98402]SRWWC[+162.05282]NDGR.T	64	788.4	3	Specific	72.2227	2833.22
694	62	80	R.WWC[+162.05282]NDGR.T	64	200	2	Specific	26.1219	1097.42
3715	62	80	R.WWC[+162.05282]NDGRTPGSR.N	64	230	3	Specific	25.0502	1595.68
807	62	80	R.WWC[+162.05282]N[+0.98402]DGR.T	64	215.3	2	Specific	29.5123	1098.41
3741	62	80	R.WWC[+162.05282]N[+0.98402]DGRTPGSR.N	64	276.4	3	Specific	27.2546	1596.66
29913	74	92	R.NLC[-33.98772]NIPC[-33.98772]SALLSSDITASVNC[+162.05282]AKKIVSDGN[+0.98402]GMNAWVAWR.N	76: 80: 94	469.2	4	Specific	91.9225	4216.06
29548	74	92	R.NLC[-33.98772]NIPC[+162.05282]SALLSSDITASVNC[-33.98772]AKKIVSDGN[+0.98402]GMNAWVAWR.N	76: 80: 94	363	4	Specific	90.7497	4216.06
30952	74	92	R.NLC[-33.98772]N[+0.98402]IPC[-33.98772]SALLSSDITASVNC[+162.05282]AKKIVSDGNGMNAWVAWR.N	76: 80: 94	291.4	4	Specific	96.5636	4216.06
31225	74	92	R.NLC[+162.05282]NIPC[-33.98772]SALLSSDITASVNC[-33.98772]AKKIVSDGN[+0.98402]GMNAWVAWR.N	76: 80: 94	458.8	4	Specific	99.0295	4216.06
13026	74	92	R.NLC[+170.14190]NIPC[+162.05282]SALLSSDITASVNC[-33.98772]AKK.I	76: 80: 94	141.5	4	Specific	49.828	2762.42
17498	74	92	R.NLC[+170.14190]NIPC[+162.05282]SALLSSDITASVNC[+170.14190]AK.K	76: 80: 94	288.3	4	Specific	54.9202	2838.45
18506	74	92	R.NLC[+170.14190]NIPC[+162.05282]SALLSSDITASVN[+0.98402]C[+170.14190]AK.K	76: 80: 94	241.4	4	Specific	58.2228	2839.44
13256	74	92	R.NLC[+170.14190]N[+0.98402]IPC[+162.05282]SALLSSDITASVNC[-33.98772]AKK.I	76: 80: 94	149.2	4	Specific	58.7514	2763.4
17570	74	92	R.NLC[+170.14190]N[+0.98402]IPC[+162.05282]SALLSSDITASVNC[+170.14190]AK.K	76: 80: 94	228.2	4	Specific	55.2055	2839.44
13261	74	92	R.NLC[+170.14190]NIPC[+162.05282]SALLSSDITASVN[+0.98402]C[+105.05785]AK.K	76: 80; 94	239.6	4	Specific	59.0487	2774.35
30004	75	93	N.LC[+162.05282]NIPC[+47.98474]SALLSSDITASVNCAKKIVSDGNGMNAWVAWR.N	76: 80: 94	237.4	4	NRagged	92.2898	4216.99
38696	76	94	L.CNIPC[+162.05282]SALLSSDITASVNC[+170.14190]AKK[+43.00581]IVSDGN[+0.98402]GMNAWVAWR.N	76: 80: 94	489.1	4	NRagged	89.9287	4270.05
39011	76	94	L.C[+170.14190]NIPC[+162.05282]SALLSSDITASVNCAK[+43.00581]KIVSDGN[+0.98402]GMNAWVAWR.N	76: 80: 94	518.5	4	NRagged	90.2898	4270.05
41379	76	94	L.[+43.00581]C[+162.05282]NIPC[+170.14190]SALLSSDITASVN[+0.98402]CAKKIVSDGNGMNAWVAWR.N	76: 80: 94	145.8	5	NRagged	95.343	4270.05
41168	76	94	L.[+43.00581]C[+170.14190]NIPC[+162.05282]SALLSSDITASVNCAKK[+43.00581]IVSDGNGMNAWVAWR.N	76: 80: 94	341.5	4	NRagged	94.8863	4312.07
40091	76	94	L.[+43.00581]C[+170.14190]N[+0.98402]IPC[+162.05282]SALLSSDITASVNCAKKIVSDGNGMNAWVAWR.N	76: 80: 94	141.1	5	NRagged	92.2213	4270.05
40271	76	94	L.[+43.00581]CNIPC[+162.05282]SALLSSDITASVNC[+170.14190]AKKIVSDGN[+0.98402]GMNAWVAWR.N	76: 80: 94	484.6	4	NRagged	92.3985	4270.05
3779	113	131	R.NRC[+162.05282]KGTDVQAWIR.G	115	278	3	Specific	29.7588	1707.84
3971	113	131	R.NRC[+162.05282]K[+43.00581]GTDVQAWIR.G	115	190	3	Specific	39.0453	1750.84
3881	113	131	R.N[+0.98402]RC[+162.05282]KGTDVQAWIR.G	115	309.7	3	Specific	34.996	1708.82
4123	113	131	R.N[+0.98402]RC[+162.05282]K[+43.00581]GTDVQAWIR.G	115	248.4	3	Specific	44.1403	1751.83
3962	113	131	R.[+43.00581]NRC[+162.05282]KGTDVQAWIR.G	115	211.2	3	Specific	38.8944	1750.84
4069	113	131	R.[+43.00581]N[+0.98402]RC[+162.05282]KGTDVQAWIR.G	115	207.9	3	Specific	43.8489	1751.83
2631	115	133	R.C[+162.05282]KGTDVQAWIR.G	115	194.7	3	Specific	36.5848	1437.69
2655	117	135	K.GTDVQAWIRGC[+162.05282]R.L	127	288.4	3	Specific	37.6022	1522.72

## Sheet: cid_C & triox. C peps.
			PROCEDURE 2_Cys-PE-tagging
S-Qat	S-PE		the color code for modifications at Cys positions
Dha	C
S-Glc	trioxid. C
PID	N-term	Pos. in Pre-protein	Sequence	C pos in P00698	Score	z	Cleavage	Scan Time	Calc.M
16718	46	64	R.N[+0.98402]TDGSTDYGILQINSRWWCNDGR[+43.00581]T.P	64	236.2	3	CRagged	76.1542	2815.23
435	62	80	R.WWC[+47.98474]NDGR.T	64	242.9	2	Specific	39.3174	983.356
28909	74	92	R.[+43.00581]NLCNIPCSALLSSDITASVNC[-33.98772]AK[+43.00581]K[+43.00581]IVSDGNGMNAWVAWR.N	76; 80; 94	302.3	4	Specific	88.4799	4216.03
31813	74	92	R.[+43.00581]N[+0.98402]LCNIPCSALLSSDITASVNC[+170.14190]AKK[+43.00581]IVSDGNGMNAWVAWR.N	76; 80; 94	215.7	4	Specific	77.4273	4378.13
42218	74	92	R.[+43.00581]NLC[+170.14190]NIPC[+170.14190]SALLSSDITASVNCAKKIVSDGNGMNAWVAWR.N	76; 80; 94	276	4	Specific	101.941	4504.28
10550	74	92	R.NLCNIPC[+170.14190]SALLSSDITASVN[+0.98402]CAK.K	76; 80; 94	53.9	5	Specific	46.5166	2507.24
41861	74	92	R.NLCNIPCSALLSSDITASVNC[+105.05785]AK[+43.00581]K[+43.00581]IVSDGNGMNAWVAWR.N	76: 80; 94	366.9	4	Specific	98.1363	4312.06
40607	74	92	R.NLCNIPCSALLSSDITASVNC[+105.05785]AK[+43.00581]K[+43.00581]IVSDGN[+0.98402]GMNAWVAWR.N	76: 80; 94	502.5	4	Specific	93.231	4313.05
40533	74	92	R.NLCNIPCSALLSSDITASVNC[+105.05785]AK[+43.00581]KIVSDGN[+0.98402]GMNAWVAWR.N	76: 80; 94	151	5	Specific	92.9605	4270.04
36341	74	92	R.NLCNIPCSALLSSDITASVNC[+105.05785]AKK[+43.00581]IVSDGNGMNAWVAWR.N	76: 80; 94	114	5	Specific	87.0552	4269.06
40727	74	92	R.NLCNIPCSALLSSDITASVNC[+105.05785]AKK[+43.00581]IVSDGN[+0.98402]GMNAWVAWR.N	76: 80; 94	112	5	Specific	93.4033	4270.04
39784	74	92	R.NLCNIPCSALLSSDITASVNC[+105.05785]AKK[+43.00581]IVSDGNGMN[+0.98402]AWVAWR.N	76: 80; 94	118.3	5	Specific	91.3427	4270.04
37239	74	92	R.NLC[+105.05785]NIPCSALLSSDITASVNCAKK[+43.00581]IVSDGNGMNAWVAWR.N	76: 80; 94	121.8	5	Specific	87.8459	4269.06
38060	74	92	R.NLC[+105.05785]NIPCSALLSSDITASVNCAKK[+43.00581]IVSDGNGMN[+0.98402]AWVAWR.N	76: 80; 94	203.3	5	Specific	89.018	4270.04
37542	74	92	R.NLCNIPC[+105.05785]SALLSSDITASVNCAKK[+43.00581]IVSDGN[+0.98402]GMNAWVAWR.N	76: 80; 94	126.8	5	Specific	88.4077	4270.04
41007	74	92	R.NLCNIPC[+105.05785]SALLSSDITASVN[+0.98402]CAKK[+43.00581]IVSDGNGMNAWVAWR.N	76: 80; 94	207.5	5	Specific	94.449	4270.04
31573	74	92	R.N[+0.98402]LC[-33.98772]NIPC[+105.05785]SALLSSDITASVNCAKKIVSDGN[+0.98402]GMNAWVAWR.N	76: 80; 94	213.3	5	Specific	135.074	4194.03
40389	74	92	R.N[+0.98402]LCNIPC[+105.05785]SALLSSDITASVNCAKK[+43.00581]IVSDGNGMNAWVAWR.N	76: 80; 94	112.9	5	Specific	92.7159	4270.04
41199	74	92	R.[+43.00581]NLCNIPCSALLSSDITASVNC[+105.05785]AK[+43.00581]KIVSDGNGMNAWVAWR.N	76: 80; 94	332.8	4	Specific	94.9156	4312.06
38888	74	92	R.[+43.00581]N[+0.98402]LCNIPCSALLSSDITASVNC[+105.05785]AKKIVSDGNGMNAWVAWR.N	76: 80; 94	138.4	5	Specific	90.1194	4270.04
36974	74	92	R.[+43.00581]N[+0.98402]LCNIPCSALLSSDITASVNC[+105.05785]AKKIVSDGN[+0.98402]GMNAWVAWR.N	76: 80; 94	589.7	4	Specific	87.6076	4271.03
37119	75	93	N.LC[+170.14190]NIPCSALLSSDITASVNC[+47.98474]AK[+43.00581]KIVSDGN[+0.98402]GMNAWVAWR.N	76; 80; 94	539.9	4	NRagged	87.7139	4269.07
37911	75	93	N.[+43.00581]LCNIPC[+47.98474]SALLSSDITASVNC[+170.14190]AKKIVSDGN[+0.98402]GMNAWVAWR.N	76; 80; 94	449	4	NRagged	88.9483	4269.07
38468	75	93	N.[+43.00581]LC[+47.98474]NIPCSALLSSDITASVNC[+170.14190]AKKIVSDGNGMNAWVAWR.N	76; 80; 94	255.3	4	NRagged	89.5952	4268.08
40783	75	93	N.[+43.00581]LC[+47.98474]NIPCSALLSSDITASVNC[+170.14190]AKKIVSDGN[+0.98402]GMNAWVAWR.N	76; 80; 94	513.8	4	NRagged	93.5581	4269.07
41419	75	93	N.LC[+47.98474]NIPC[+170.14190]SALLSSDITASVNCAKK[+43.00581]IVSDGN[+0.98402]GMNAWVAWR.N	76; 80; 94	531.1	4	NRagged	95.4022	4269.07
41817	75	93	N.LC[+47.98474]NIPC[+170.14190]SALLSSDITASVNCAK[+43.00581]KIVSDGN[+0.98402]GMNAWVAWR.N	76; 80; 94	558	4	NRagged	97.6206	4269.07
30004	75	93	N.LC[+162.05282]NIPC[+47.98474]SALLSSDITASVNCAKKIVSDGNGMNAWVAWR.N	76: 80: 94	237.4	4	NRagged	92.2898	4216.99
30675	75	93	N.LC[+105.05785]NIPCSALLSSDITASVNC[+105.05785]AKKIVSDGN[+0.98402]GMNAWVAWR.N	76: 80; 94	437	4	NRagged	94.8338	4218.05
28869	75	93	N.LC[+105.05785]NIPC[+105.05785]SALLSSDITASVNCAKKIVSDGNGMNAWVAWR.N	76: 80; 94	285.9	4	NRagged	87.6013	4217.07
31102	75	93	N.LC[+105.05785]NIPC[+105.05785]SALLSSDITASVNCAKKIVSDGN[+0.98402]GMNAWVAWR.N	76: 80; 94	457.7	4	NRagged	97.6029	4218.05
29140	75	93	N.LCNIPC[+105.05785]SALLSSDITASVNC[+105.05785]AKKIVSDGN[+0.98402]GMNAWVAWR.N	76: 80; 94	461.2	4	NRagged	89.1486	4218.05
38696	76	94	L.CNIPC[+162.05282]SALLSSDITASVNC[+170.14190]AKK[+43.00581]IVSDGN[+0.98402]GMNAWVAWR.N	76: 80: 94	489.1	4	NRagged	89.9287	4270.05
39011	76	94	L.C[+170.14190]NIPC[+162.05282]SALLSSDITASVNCAK[+43.00581]KIVSDGN[+0.98402]GMNAWVAWR.N	76: 80: 94	518.5	4	NRagged	90.2898	4270.05
41379	76	94	L.[+43.00581]C[+162.05282]NIPC[+170.14190]SALLSSDITASVN[+0.98402]CAKKIVSDGNGMNAWVAWR.N	76: 80: 94	145.8	5	NRagged	95.343	4270.05
41168	76	94	L.[+43.00581]C[+170.14190]NIPC[+162.05282]SALLSSDITASVNCAKK[+43.00581]IVSDGNGMNAWVAWR.N	76: 80: 94	341.5	4	NRagged	94.8863	4312.07
40091	76	94	L.[+43.00581]C[+170.14190]N[+0.98402]IPC[+162.05282]SALLSSDITASVNCAKKIVSDGNGMNAWVAWR.N	76: 80: 94	141.1	5	NRagged	92.2213	4270.05
40271	76	94	L.[+43.00581]CNIPC[+162.05282]SALLSSDITASVNC[+170.14190]AKKIVSDGN[+0.98402]GMNAWVAWR.N	76: 80: 94	484.6	4	NRagged	92.3985	4270.05
28829	76	94	L.C[+105.05785]NIPC[+170.14190]SALLSSDITASVNC[+47.98474]AKKIVSDGNGMNAWVAWR.N	76: 80; 94	277.7	4	NRagged	87.4207	4217.05
30372	76	94	L.C[+105.05785]NIPC[+170.14190]SALLSSDITASVNC[+47.98474]AKKIVSDGN[+0.98402]GMNAWVAWR.N	76: 80; 94	336	4	NRagged	93.7049	4218.04
29873	76	94	L.C[+47.98474]NIPC[+105.05785]SALLSSDITASVNC[+170.14190]AKKIVSDGN[+0.98402]GMNAWVAWR.N	76: 80; 94	412.4	4	NRagged	91.7329	4218.04
5594	80	98	P.CSALLSSDITASVN[+0.98402]CAK.K	80; 94	46.2	2	NRagged	69.3764	1682.79
12644	91	109	A.SVNCAKKIVSDGN[+0.98402]GMNAWVAWR.N	94	218.2	2	NRagged	89.8825	2406.16
3884	113	131	R.NRC[+47.98474]KGTDVQAWIR.G	115	287	3	Specific	36.0437	1593.77
3934	113	131	R.NRC[+105.05785]KGTDVQAWIR.G	115	206.1	3	Specific	37.6905	1650.84
3787	113	131	R.[+43.00581]N[+0.98402]RC[+105.05785]K[+43.00581]GTDVQAWIR.G	115	187.9	3	Specific	29.9499	1737.84
2752	115	133	R.[+43.00581]C[+105.05785]KGTDVQAWIR.G	115	183.5	3	Specific	41.0355	1423.7
