# Supplementary material for: Protein cysteine S-glycosylation: oxidative hydrolysis of protein S-glycosidic bonds in aqueous alkaline environments
Source: Amino Acids. 2022 Dec 2;55(1):61–74. doi: 10.1007/s00726-022-03208-7 (PMC9877059; doi:10.1007/s00726-022-03208-7)
Supplement: Supplementary file 6 — Supplementary file6 (XLSX 51 KB) [file 726_2022_3208_MOESM6_ESM.xlsx]

## Sheet: cid_S-PE. Peps.
			Protein cysteine S-glycosylation: oxidative hydrolysis of protein S-glycosidic bonds in aqueous alkaline environments
			Alicja K. Buchowiecka
			alicja.buchowiecka@p.lodz.pl
			Lodz University of Technology
			2/22 Stefanowskiego Street
			50-537 Lodz, Poland
			Institute of Molecular and Industrial BiotechnologyPhone: +48 42 631 34 95
			ORCID: 0000-0002-6730-0898
			alicja.buchowiecka20@gmail.com
			PROCEDURE 3_Cys PE-tagging
			CID
S-Qat	S-PE		the color code for modifications at Cys positions
Dha	C
S-Glc	trioxid. C
PID	N-term.	N-term position in pre-protein	SequenCe	C pos. in P00698	Mods (variable)	SCore	z	ppm err.	Cleavage	CalC.M
2521	21	39	Y.RGYSLGNWVC[+105.05785]AAK.F	30	C10(Pyridylethyl / 105.0578)	36.2	2	-0.313415	NRagged	1528.76
20617	22	40	R.GYSLGNW[+31.98983]VC[+105.05785]AAK[+43.00581]FESNFNTQATNR[+43.00581].N	30	W7(Dioxidation / 31.9898); C9(Pyridylethyl / 105.0578); K12(Carbamyl / 43.0058); R24(Carbamyl / 43.0058)	34.8	4	2.05536	Specific	2900.29
39649	24	42	Y.SLGN[+0.98402]WVC[+105.05785]AAK[+43.00581]FESNFNTQATNR[+43.00581]NTDGSTDYGILQINSR.W	30	N4(Deamidated / 0.984); C7(Pyridylethyl / 105.0578); K10(Carbamyl / 43.0058); R22(Carbamyl / 43.0058)	199.9	5	-0.259865	NRagged	4384.02
450	62	80	R.WWC[+105.05785]NDGR.T	64	C3(Pyridylethyl / 105.0578)	72.8	3	2.48982	Specific	1040.43
623	62	80	R.WWC[+105.05785]N[+0.98402]DGR.T	64	C3(Pyridylethyl / 105.0578); N4(Deamidated / 0.984)	28.3	3	2.91409	Specific	1041.41
12017	62	80	R.WWC[+170.14190]NDGRTPGSRNLCN[+0.98402]IPC[+105.05785]SAL.L	64;76;80	C3(QAT / 170.1419); N16(Deamidated / 0.984); C19(Pyridylethyl / 105.0578)	42.2	3	4.87442	CRagged	2738.29
12612	62	80	R.WWC[+105.05785]N[+0.98402]DGRTPGSRNLC[+105.05785]NIPC[-33.98772]SALL.S	64; 76;80	C3(Pyridylethyl / 105.0578); N4(Deamidated / 0.984); C15(Pyridylethyl / 105.0578); C19(Cys->Dha / -33.9877)	8.3	3	-2.85684	CRagged	2752.3
13397	74	92	R.N[+0.98402]LC[+105.05785]NIPC[+105.05785]SALLSSDITASVNCAKK.I	76;80;94	N1(Deamidated / 0.984); C3(Pyridylethyl / 105.0578); C7(Pyridylethyl / 105.0578)	6.8	3	5.56406	Specific	2675.31
41240	74	92	R.[+43.00581]N[+0.98402]LCNIPCSALLSSDITASVNC[+105.05785]AKKIVSDGNGMNAWVAWR.N	76;80;94	NTerm(Carbamyl / 43.0058); N1(Deamidated / 0.984); C21(Pyridylethyl / 105.0578)	198.7	5	5.31738	Specific	4270.04
39679	74	92	R.[+43.00581]NLC[+105.05785]NIPC[+170.14190]SALLSSDITASVN[+0.98402]CAKKIVSDGNGMNAWVAWR.N	76;80;94	NTerm(Carbamyl / 43.0058); C3(Pyridylethyl / 105.0578); C7(QAT / 170.1419); N20(Deamidated / 0.984)	232.8	5	-1.74664	Specific	4440.19
40237	74	92	R.[+43.00581]NLCN[+0.98402]IPC[+105.05785]SALLSSDITASVNCAKKIVSDGNGM[+15.99492]NAWVAWR.N	76;80;94	NTerm(Carbamyl / 43.0058); N4(Deamidated / 0.984); C7(Pyridylethyl / 105.0578); M32(Oxidation / 15.9949)	258.8	5	4.68367	Specific	4286.04
44838	74	92	R.[+43.00581]NLCNIPC[+105.05785]SALLSSDITASVN[+0.98402]CAKKIVSDGNGMNAWVAWR.N	76;80;94	NTerm(Carbamyl / 43.0058); C7(Pyridylethyl / 105.0578); N20(Deamidated / 0.984)	138.1	5	4.06527	Specific	4270.04
41548	74	92	R.[+43.00581]NLCNIPC[+105.05785]SALLSSDITASVNCAK[+43.00581]KIVSDGNGM[+15.99492]NAWVAWR.N	76;80;94	NTerm(Carbamyl / 43.0058); C7(Pyridylethyl / 105.0578); K23(Carbamyl / 43.0058); M32(Oxidation / 15.9949)	301.1	4	1.45195	Specific	4328.06
40007	74	92	R.[+43.00581]NLCNIPC[+105.05785]SALLSSDITASVNCAKKIVSDGNGM[+15.99492]NAWVAWR.N	76;80;94	NTerm(Carbamyl / 43.0058); C7(Pyridylethyl / 105.0578); M32(Oxidation / 15.9949)	54.6	5	3.08204	Specific	4285.05
35339	74	92	R.N[+0.98402]LC[-33.98772]NIPCSALLSSDITASVNC[+105.05785]AKKIVSDGNGMNAWVAWR.N	76;80;94	N1(Deamidated / 0.984); C3(Cys->Dha / -33.9877); C21(Pyridylethyl / 105.0578)	134.6	4	-5.36346	Specific	4193.05
41621	74	92	R.NLCNIPCSALLSSDITASVNC[+105.05785]AKK[+43.00581]IVSDGNGMNAWVAWR.N	76;80;94	C21(Pyridylethyl / 105.0578); K24(Carbamyl / 43.0058)	143.6	5	2.86914	Specific	4269.06
43043	74	92	R.NLCNIPCSALLSSDITASVNC[+105.05785]AKK[+43.00581]IVSDGN[+0.98402]GMNAWVAWR.N	76;80;94	C21(Pyridylethyl / 105.0578); K24(Carbamyl / 43.0058); N30(Deamidated / 0.984)	189.1	5	5.35121	Specific	4270.04
37257	74	92	R.NLC[-33.98772]NIPC[+105.05785]SALLSSDITASVNCAKK[+43.00581]IVSDGN[+0.98402]GMNAWVAWR.N	76;80;94	C3(Cys->Dha / -33.9877); C7(Pyridylethyl / 105.0578); K24(Carbamyl / 43.0058); N30(Deamidated / 0.984)	302.5	4	-2.98182	Specific	4236.06
42663	74	92	R.NLC[+105.05785]NIPCSALLSSDITASVNCAKK[+43.00581]IVSDGN[+0.98402]GMNAWVAWR.N	76;80;94	C3(Pyridylethyl / 105.0578); K24(Carbamyl / 43.0058); N30(Deamidated / 0.984)	241.8	5	4.99099	Specific	4270.04
40870	74	92	R.NLC[+105.05785]NIPC[-33.98772]SALLSSDITASVNC[+105.05785]AKKIVSDGNGM[+31.98983]NAWVAWR.N	76;80;94	C3(Pyridylethyl / 105.0578); C7(Cys->Dha / -33.9877); C21(Pyridylethyl / 105.0578); M32(Dioxidation / 31.9898)	169.4	4	-1.1359	Specific	4329.11
42195	74	92	R.NLC[+105.05785]NIPC[+105.05785]SALLSSDITASVNC[-33.98772]AKKIVSDGNGM[+15.99492]NAWVAWR.N	76;80;94	C3(Pyridylethyl / 105.0578); C7(Pyridylethyl / 105.0578); C21(Cys->Dha / -33.9877); M32(Oxidation / 15.9949)	315.8	4	-2.691	Specific	4313.12
35643	74	92	R.NLCNIPC[-33.98772]SALLSSDITASVNC[+105.05785]AK[+43.00581]KIVSDGNGMNAWVAWR.N	76;80;94	C7(Cys->Dha / -33.9877); C21(Pyridylethyl / 105.0578); K23(Carbamyl / 43.0058)	253.4	4	-0.300471	Specific	4235.07
42922	74	92	R.NLCNIPC[+105.05785]SALLSSDITASVN[+0.98402]CAKK[+43.00581]IVSDGNGMNAWVAWR.N	76;80;94	C7(Pyridylethyl / 105.0578); N20(Deamidated / 0.984); K24(Carbamyl / 43.0058)	130	5	4.84133	Specific	4270.04
37635	75	93	N.LC[+105.05785]NIPCSALLSSDITASVNC[+105.05785]AKKIVSDGN[+0.98402]GMNAWVAWR.N	76;80;94	C2(Pyridylethyl / 105.0578); C20(Pyridylethyl / 105.0578); N29(Deamidated / 0.984)	402.1	4	0.0187836	NRagged	4218.05
37327	75	93	N.LC[+105.05785]NIPCSALLSSDITASVNC[+105.05785]AKKIVSDGNGMN[+0.98402]AWVAWR.N	76;80;94	C2(Pyridylethyl / 105.0578); C20(Pyridylethyl / 105.0578); N32(Deamidated / 0.984)	328.1	4	2.10332	NRagged	4218.05
33269	75	93	N.LC[+105.05785]N[+0.98402]IPC[+105.05785]SALLSSDITASVNCAKKIVSDGNGMNAWVAWR.N	76;80;94	C2(Pyridylethyl / 105.0578); N3(Deamidated / 0.984); C6(Pyridylethyl / 105.0578)	160.7	4	-1.97348	NRagged	4218.05
38526	75	93	N.LC[+105.05785]NIPC[+105.05785]SALLSSDITASVNCAKKIVSDGNGMNAWVAWR.N	76;80;94	C2(Pyridylethyl / 105.0578); C6(Pyridylethyl / 105.0578)	359.3	4	-1.1783	NRagged	4217.07
33109	75	93	N.LC[+105.05785]NIPC[+105.05785]SALLSSDITASVN[+0.98402]CAKKIVSDGNGMNAWVAWR.N	76;80;94	C2(Pyridylethyl / 105.0578); C6(Pyridylethyl / 105.0578); N19(Deamidated / 0.984)	28.1	5	-0.415429	NRagged	4218.05
36706	75	93	N.LC[+105.05785]NIPC[+105.05785]SALLSSDITASVNCAKKIVSDGN[+0.98402]GMNAWVAWR.N	76;80;94	C2(Pyridylethyl / 105.0578); C6(Pyridylethyl / 105.0578); N29(Deamidated / 0.984)	425.3	4	1.79797	NRagged	4218.05
35182	75	93	N.LC[+105.05785]NIPC[+105.05785]SALLSSDITASVNCAKKIVSDGN[+0.98402]GM[+15.99492]NAWVAWR.N	76;80;94	C2(Pyridylethyl / 105.0578); C6(Pyridylethyl / 105.0578); N29(Deamidated / 0.984); M31(Oxidation / 15.9949)	289.2	4	5.51071	NRagged	4234.05
36585	75	93	N.LC[+105.05785]NIPC[+105.05785]SALLSSDITASVNCAKKIVSDGNGM[+15.99492]NAWVAWR.N	76;80;94	C2(Pyridylethyl / 105.0578); C6(Pyridylethyl / 105.0578); M31(Oxidation / 15.9949)	166.3	4	1.8765	NRagged	4233.06
36149	75	93	N.LC[+105.05785]NIPC[+105.05785]SALLSSDITASVNCAKKIVSDGNGM[+15.99492]N[+0.98402]AWVAWR.N	76;80;94	C2(Pyridylethyl / 105.0578); C6(Pyridylethyl / 105.0578); M31(Oxidation / 15.9949); N32(Deamidated / 0.984)	228.9	4	2.79608	NRagged	4234.05
38918	75	93	N.LCN[+0.98402]IPCSALLSSDITASVNC[+105.05785]AK[+43.00581]KIVSDGNGMNAWVAWR.N	76;80;94	N3(Deamidated / 0.984); C20(Pyridylethyl / 105.0578); K22(Carbamyl / 43.0058)	233.7	4	4.94992	NRagged	4156
38388	75	93	N.LCNIPC[+105.05785]SALLSSDITASVNC[+105.05785]AKKIVSDGNGMNAWVAWR.N	76;80;94	C6(Pyridylethyl / 105.0578); C20(Pyridylethyl / 105.0578)	358.4	4	-2.4748	NRagged	4217.07
37947	75	93	N.LCNIPC[+105.05785]SALLSSDITASVNC[+105.05785]AKKIVSDGN[+0.98402]GMNAWVAWR.N	76;80;94	C6(Pyridylethyl / 105.0578); C20(Pyridylethyl / 105.0578); N29(Deamidated / 0.984)	397	4	2.68815	NRagged	4218.05
36515	75	93	N.LCNIPC[+105.05785]SALLSSDITASVNC[+105.05785]AKKIVSDGN[+0.98402]GM[+15.99492]NAWVAWR.N	76;80;94	C6(Pyridylethyl / 105.0578); C20(Pyridylethyl / 105.0578); N29(Deamidated / 0.984); M31(Oxidation / 15.9949)	223.5	4	2.71904	NRagged	4234.05
36545	75	93	N.LCNIPC[+105.05785]SALLSSDITASVNC[+105.05785]AKKIVSDGNGMN[+0.98402]AWVAWR.N	76;80;94	C6(Pyridylethyl / 105.0578); C20(Pyridylethyl / 105.0578); N32(Deamidated / 0.984)	321.1	4	2.59094	NRagged	4218.05
8891	77	95	C.NIPCSALLSSDITASVNC[+105.05785]AK.K	80;94	C18(Pyridylethyl / 105.0578)	34.6	3	0.298918	NRagged	2111.04
2217	113	131	R.NRC[+105.05785]KGTDVQAWIR.G	115	C3(Pyridylethyl / 105.0578)	243.6	3	1.64809	Specific	1650.84
14605	62	80	R.[+43.00581]WWC[+105.05785]N[+0.98402]DGRTPGSRNLCNIPC[+47.98474]SALL.S	64;76;80	NTerm(Carbamyl / 43.0058); C3(Pyridylethyl / 105.0578); N4(Deamidated / 0.984); C19(Trioxidation / 47.9847)	27.7	3	1.79646	CRagged	2772.22
19029	71	89	P.GSRN[+0.98402]LC[+105.05785]NIPC[+105.05785]SALLSSDITASVNC[+47.98474]AK.K	76;80;94	N4(Deamidated / 0.984); C6(Pyridylethyl / 105.0578); C10(Pyridylethyl / 105.0578); C24(Trioxidation / 47.9847)	86	4	4.12139	NRagged	2895.36
39997	74	92	R.NLC[+105.05785]NIPC[+105.05785]SALLSSDITASVN[+0.98402]C[+47.98474]AKKIVSDGNGMNAWVAWR.N	76;80;94	C3(Pyridylethyl / 105.0578); C7(Pyridylethyl / 105.0578); N20(Deamidated / 0.984); C21(Trioxidation / 47.9847)	98.9	4	3.85527	Specific	4380.08
39799	74	92	R.NLC[+105.05785]NIPC[+47.98474]SALLSSDITASVNCAKKIVSDGNGMNAWVAWR.N	76;80;94	C3(Pyridylethyl / 105.0578); C7(Trioxidation / 47.9847)	18.8	5	4.55686	Specific	4274.04
37767	76	94	L.C[+105.05785]NIPC[+170.14190]SALLSSDITASVNC[+47.98474]AKKIVSDGNGMNAWVAWR.N	76;80;94	C1(Pyridylethyl / 105.0578); C5(QAT / 170.1419); C19(Trioxidation / 47.9847)	349.8	4	0.485268	NRagged	4217.05
38218	76	94	L.C[+105.05785]NIPC[+170.14190]SALLSSDITASVNC[+47.98474]AKKIVSDGN[+0.98402]GMNAWVAWR.N	76;80;94	C1(Pyridylethyl / 105.0578); C5(QAT / 170.1419); C19(Trioxidation / 47.9847); N28(Deamidated / 0.984)	424.2	4	3.82503	NRagged	4218.04
36851	76	94	L.C[+105.05785]NIPC[+47.98474]SALLSSDITASVNC[+170.14190]AKKIVSDGNGMN[+0.98402]AWVAWR.N	76;80;94	C1(Pyridylethyl / 105.0578); C5(Trioxidation / 47.9847); C19(QAT / 170.1419); N31(Deamidated / 0.984)	353.4	4	5.49752	NRagged	4218.04
38348	76	94	L.C[+170.14190]NIPC[+105.05785]SALLSSDITASVNC[+47.98474]AKKIVSDGN[+0.98402]GMNAWVAWR.N	76;80;94	C1(QAT / 170.1419); C5(Pyridylethyl / 105.0578); C19(Trioxidation / 47.9847); N28(Deamidated / 0.984)	365.6	4	4.54465	NRagged	4218.04
38566	76	94	L.C[+170.14190]NIPC[+47.98474]SALLSSDITASVNC[+105.05785]AKKIVSDGN[+0.98402]GMNAWVAWR.N	76;80;94	C1(QAT / 170.1419); C5(Trioxidation / 47.9847); C19(Pyridylethyl / 105.0578); N28(Deamidated / 0.984)	363.3	4	2.35641	NRagged	4218.04
32858	76	94	L.C[+47.98474]NIPC[+105.05785]SALLSSDITASVNC[+170.14190]AKKIVSDGNGMN[+0.98402]AWVAWR.N	76;80;94	C1(Trioxidation / 47.9847); C5(Pyridylethyl / 105.0578); C19(QAT / 170.1419); N31(Deamidated / 0.984)	79.1	4	-0.572796	NRagged	4218.04
19988	62	80	R.WWC[+162.05282]NDGRTPGSRNLC[+170.14190]N[+0.98402]IPC[+105.05785]SAL.L	64;76;80	C3(Hex / 162.0528); C15(QAT / 170.1419); N16(Deamidated / 0.984); C19(Pyridylethyl / 105.0578)	4	3	-2.34246	CRagged	2900.34
44878	74	92	R.[+43.00581]NLCNIPC[+162.05282]SALLSSDITASVN[+0.98402]C[+105.05785]AKKIVSDGNGMNAWVAWR.N	76;80;94	NTerm(Carbamyl / 43.0058); C7(Hex / 162.0528); N20(Deamidated / 0.984); C21(Pyridylethyl / 105.0578)	62.2	4	-0.583763	Specific	4432.1
41914	75	93	N.LC[-33.98772]NIPC[+105.05785]SALLSSDITASVNC[+162.05282]AKKIVSDGNGM[+31.98983]NAWVAWR.N	76;80;94	C2(Cys->Dha / -33.9877); C6(Pyridylethyl / 105.0578); C20(Hex / 162.0528); M31(Dioxidation / 31.9898)	127.9	5	3.20999	NRagged	4272.07
40496	75	93	N.LC[+105.05785]NIPCSALLSSDITASVNC[+162.05282]AKKIVSDGNGM[+15.99492]NAWVAWR.N	76;80;94	C2(Pyridylethyl / 105.0578); C20(Hex / 162.0528); M31(Oxidation / 15.9949)	205.1	4	5.84773	NRagged	4290.06
13446	76	94	L.C[+170.14190]NIPC[+162.05282]SALLSSDITASVN[+0.98402]C[+105.05785]AKK.I	76;80;94	C1(QAT / 170.1419); C5(Hex / 162.0528); N18(Deamidated / 0.984); C19(Pyridylethyl / 105.0578)	37.8	3	3.17519	NRagged	2675.32

## Sheet: cid_S-glyc. Peps
			PROCEDURE 3_Cys PE-tagging
			CID
	S-Qat	S-PE
	Dha	C	the color code for modifications at Cys positions
	S-Glc	trioxid. C
PID	N-term	Pos. in Pre-protein	Sequence	C pos in P00698	Mods (variable)	Score	z	ppm err.	Cleavage	Calc.M
1375	2	20	K.VFGRC[+162.05282]ELAAAMK.R	6	C5(Hex / 162.0528)	125.4	3	3.29999	Specific	1456.71
1267	2	20	K.VFGRC[+162.05282]ELAAAM[+15.99492]K.R	6	C5(Hex / 162.0528); M11(Oxidation / 15.9949)	121.1	3	3.13695	Specific	1472.7
55	6	24	R.C[+162.05282]ELAAAMK.R	6	C1(Hex / 162.0528)	61.8	2	3.39863	Specific	997.446
218	6	24	R.C[+162.05282]ELAAAM[+15.99492]K.R	6	C1(Hex / 162.0528); M7(Oxidation / 15.9949)	155.2	2	-1.10599	Specific	1013.44
1664	22	40	R.GYSLGNWVC[+162.05282]AAK.F	30	C9(Hex / 162.0528)	535	2	1.66148	Specific	1429.65
29027	40	58	N.[+43.00581]TQ[+0.98402]ATNRNTDGSTDYGILQINSRWWC[+162.05282]NDGR.T	30	NTerm(Carbamyl / 43.0058); Q2(Deamidated / 0.984); C25(Hex / 162.0528)	230.8	3	2.77796	NRagged	3547.57
28734	40	58	N.TQATNRNTDGSTDYGILQ[+0.98402]IN[+0.98402]SRWWC[+162.05282]NDGR.T	30	Q18(Deamidated / 0.984); N20(Deamidated / 0.984); C25(Hex / 162.0528)	215.5	4	4.83795	NRagged	3505.54
28882	40	58	N.TQATNRNTDGSTDYGILQ[+0.98402]INSRWWC[+162.05282]N[+0.98402]DGR.T	30	Q18(Deamidated / 0.984); C25(Hex / 162.0528); N26(Deamidated / 0.984)	201.4	4	-3.69782	NRagged	3505.54
17224	46	64	R.NTDGSTDYGILQIN[+0.98402]SRWWC[+162.05282]NDGR.T	30	N14(Deamidated / 0.984); C19(Hex / 162.0528)	747.1	3	1.87529	Specific	2833.22
17269	46	64	R.NTDGSTDYGILQIN[+0.98402]SRWWC[+162.05282]N[+0.98402]DGR.T	30	N14(Deamidated / 0.984); C19(Hex / 162.0528); N20(Deamidated / 0.984)	690.2	3	3.83587	Specific	2834.21
17210	46	64	R.NTDGSTDYGILQINSRWWC[+162.05282]N[+0.98402]DGR.T	30	C19(Hex / 162.0528); N20(Deamidated / 0.984)	776.8	3	3.20127	Specific	2833.22
17169	46	64	R.N[+0.98402]TDGSTDYGILQINSRWWC[+162.05282]NDGR.T	30	N1(Deamidated / 0.984); C19(Hex / 162.0528)	529.9	3	0.174324	Specific	2833.22
17281	46	64	R.N[+0.98402]TDGSTDYGILQINSRWWC[+162.05282]N[+0.98402]DGR.T	30	N1(Deamidated / 0.984); C19(Hex / 162.0528); N20(Deamidated / 0.984)	538	3	5.82032	Specific	2834.21
16138	47	65	N.[+43.00581]TDGSTDYGILQIN[+0.98402]SRWWC[+162.05282]N[+0.98402]DGR.T	30	NTerm(Carbamyl / 43.0058); N13(Deamidated / 0.984); C18(Hex / 162.0528); N19(Deamidated / 0.984)	413.7	3	1.63578	NRagged	2763.17
16145	47	65	N.[+43.00581]TDGSTDYGILQINSRWWC[+162.05282]N[+0.98402]DGR.T	30	NTerm(Carbamyl / 43.0058); C18(Hex / 162.0528); N19(Deamidated / 0.984)	385.1	3	-1.86533	NRagged	2762.19
12233	47	65	N.TDGSTDYGILQIN[+0.98402]SRWWC[+162.05282]NDGR.T	30	N13(Deamidated / 0.984); C18(Hex / 162.0528)	564.3	3	3.07278	NRagged	2719.18
12346	47	65	N.TDGSTDYGILQIN[+0.98402]SRWWC[+162.05282]N[+0.98402]DGR.T	30	N13(Deamidated / 0.984); C18(Hex / 162.0528); N19(Deamidated / 0.984)	498.5	3	4.6925	NRagged	2720.17
22244	51	69	S.[+43.00581]TDYGILQ[+0.98402]INSRWWC[+162.05282]NDGRTPGSR.N	30	NTerm(Carbamyl / 43.0058); Q7(Deamidated / 0.984); C14(Hex / 162.0528)	6.2	4	3.53348	NRagged	2900.31
22420	51	69	S.TDYGILQINSR[+43.00581]WWC[+162.05282]N[+0.98402]DGRTPGSR.N	30	R11(Carbamyl / 43.0058); C14(Hex / 162.0528); N15(Deamidated / 0.984)	36.7	4	4.60831	NRagged	2900.31
8076	56	74	I.LQINSRWW[+31.98983]C[+162.05282]NDGRTPGSR.N	30	W8(Dioxidation / 31.9898); C9(Hex / 162.0528)	43.4	4	4.3953	NRagged	2339.07
5686	57	75	L.QIN[+0.98402]SRWWC[+162.05282]NDGR.T	30	N3(Deamidated / 0.984); C8(Hex / 162.0528)	120.7	3	1.87529	NRagged	1696.73
5808	57	75	L.QIN[+0.98402]SRWWC[+162.05282]N[+0.98402]DGR.T	30	N3(Deamidated / 0.984); C8(Hex / 162.0528); N9(Deamidated / 0.984)	68.7	3	2.67306	NRagged	1697.71
5574	57	75	L.QINSRWWC[+162.05282]NDGR.T	30	C8(Hex / 162.0528)	126.9	3	0.871323	NRagged	1695.74
5643	57	75	L.QINSRWWC[+162.05282]N[+0.98402]DGR.T	30	C8(Hex / 162.0528); N9(Deamidated / 0.984)	94.1	3	1.01247	NRagged	1696.73
383	62	80	R.WWC[+162.05282]NDGR.T	64	C3(Hex / 162.0528)	217.6	2	2.05741	Specific	1097.42
462	62	80	R.WWC[+162.05282]N[+0.98402]DGR.T	64	C3(Hex / 162.0528); N4(Deamidated / 0.984)	225.4	2	2.48891	Specific	1098.41
2011	62	80	R.WWC[+162.05282]NDGRTPGSR.N	64	C3(Hex / 162.0528)	246.9	3	2.9918	Specific	1595.68
2035	62	80	R.WWC[+162.05282]N[+0.98402]DGRTPGSR.N	64	C3(Hex / 162.0528); N4(Deamidated / 0.984)	229.3	3	3.0971	Specific	1596.66
16917	69	87	R.TPGSRNLC[+162.05282]NIPC[+162.05282]SALLSSDITASVN.C	76;80	C8(Hex / 162.0528); C12(Hex / 162.0528)	229.2	3	0.843284	CRagged	2856.34
16869	69	87	R.TPGSRNLC[+162.05282]NIPC[+170.14190]SALLSSDITASVN.C	76;80	C8(Hex / 162.0528); C12(QAT / 170.1419)	167.9	3	4.79177	CRagged	2864.43
25572	69	87	R.TPGSRN[+0.98402]LC[+162.05282]NIPC[+162.05282]SALLSSDITASVNC[-33.98772]AKK.I	76;80;94	N6(Deamidated / 0.984); C8(Hex / 162.0528); C12(Hex / 162.0528); C26(Cys->Dha / -33.9877)	59.3	4	4.23855	Specific	3253.57
19095	69	87	R.TPGSRNLC[-33.98772]N[+0.98402]IPC[+162.05282]SALLSSDITASVNC[-33.98772]AKK.I	76;80;94	C8(Cys->Dha / -33.9877); N9(Deamidated / 0.984); C12(Hex / 162.0528); C26(Cys->Dha / -33.9877)	13.9	4	2.03301	Specific	3057.53
26308	69	87	R.TPGSRNLC[+162.05282]N[+0.98402]IPC[+162.05282]SALLSSDITASVNC[-33.98772]AKK.I	76;80;94	C8(Hex / 162.0528); N9(Deamidated / 0.984); C12(Hex / 162.0528); C26(Cys->Dha / -33.9877)	95.9	4	3.30529	Specific	3253.57
358	74	92	R.NLC[+162.05282]NIPC[+170.14190].S	76;80	C3(Hex / 162.0528); C7(QAT / 170.1419)	188.4	2	0.657641	CRagged	1107.53
2417	74	92	R.NLC[+170.14190]NIPC[+162.05282]SALLS.S	76;80	C3(QAT / 170.1419); C7(Hex / 162.0528)	197.9	2	2.93995	CRagged	1578.8
8320	74	92	R.N[+0.98402]LC[+170.14190]NIPC[+162.05282]SALLSSDITA.S	76;80	N1(Deamidated / 0.984); C3(QAT / 170.1419); C7(Hex / 162.0528)	2	2	5.48557	CRagged	2067.01
8210	74	92	R.NLC[+170.14190]NIPC[+162.05282]SALLSSDITA.S	76;80	C3(QAT / 170.1419); C7(Hex / 162.0528)	244.5	2	1.66064	CRagged	2066.03
8039	74	92	R.NLC[+162.05282]NIPC[+170.14190]SALLSSDITASVN.C	76;80	C3(Hex / 162.0528); C7(QAT / 170.1419)	182.1	3	1.85488	CRagged	2366.17
16719	74	92	R.NLC[+162.05282]NIPC[+170.14190]SALLSSDITASVN[+0.98402]C[+162.05282]AK.K	76;80;94	C3(Hex / 162.0528); C7(QAT / 170.1419); N20(Deamidated / 0.984); C21(Hex / 162.0528)	371.7	3	4.93201	Specific	2831.35
16903	74	92	R.NLC[+162.05282]NIPC[+170.14190]SALLSSDITASVNC[+162.05282]AK.K	76;80;94	C3(Hex / 162.0528); C7(QAT / 170.1419); C21(Hex / 162.0528)	374	3	-1.85599	Specific	2830.36
16928	74	92	R.NLC[+170.14190]NIPC[+162.05282]SALLSSDITASVN[+0.98402]C[+162.05282]AK.K	76;80;94	C3(QAT / 170.1419); C7(Hex / 162.0528); N20(Deamidated / 0.984); C21(Hex / 162.0528)	334.7	3	5.59975	Specific	2831.35
12243	74	92	R.N[+0.98402]LC[-33.98772]NIPC[-33.98772]SALLSSDITASVNC[+162.05282]AKK.I	76;80;94	N1(Deamidated / 0.984); C3(Cys->Dha / -33.9877); C7(Cys->Dha / -33.9877); C21(Hex / 162.0528)	73.3	3	-0.78383	Specific	2559.27
11926	74	92	R.NLC[-33.98772]N[+0.98402]IPC[-33.98772]SALLSSDITASVNC[+162.05282]AKK.I	76;80;94	C3(Cys->Dha / -33.9877); N4(Deamidated / 0.984); C7(Cys->Dha / -33.9877); C21(Hex / 162.0528)	21.7	3	5.84585	Specific	2559.27
13910	74	92	R.NLC[+162.05282]N[+0.98402]IPC[-33.98772]SALLSSDITASVNC[+162.05282]AKK.I	76;80;94	C3(Hex / 162.0528); N4(Deamidated / 0.984); C7(Cys->Dha / -33.9877); C21(Hex / 162.0528)	64.1	3	4.6333	Specific	2755.31
14402	74	92	R.NLC[+162.05282]NIPC[-33.98772]SALLSSDITASVN[+0.98402]C[+162.05282]AKK.I	76;80;94	C3(Hex / 162.0528); C7(Cys->Dha / -33.9877); N20(Deamidated / 0.984); C21(Hex / 162.0528)	98.9	3	2.05597	Specific	2755.31
13867	74	92	R.NLC[+170.14190]NIPC[+162.05282]SALLSSDITASVN[+0.98402]C[-33.98772]AKK.I	76;80;94	C3(QAT / 170.1419); C7(Hex / 162.0528); N20(Deamidated / 0.984); C21(Cys->Dha / -33.9877)	88.8	4	4.67658	Specific	2763.4
36217	74	92	R.N[+0.98402]LC[-33.98772]NIPC[-33.98772]SALLSSDITASVNC[+162.05282]AKKIVSDGNGMNAWVAWR.N	76;80;94	N1(Deamidated / 0.984); C3(Cys->Dha / -33.9877); C7(Cys->Dha / -33.9877); C21(Hex / 162.0528)	319.1	4	-2.2205	Specific	4216.06
36177	74	92	R.NLC[-33.98772]NIPC[-33.98772]SALLSSDITASVNC[+162.05282]AKKIVSDGN[+0.98402]GMNAWVAWR.N	76;80;94	C3(Cys->Dha / -33.9877); C7(Cys->Dha / -33.9877); C21(Hex / 162.0528); N30(Deamidated / 0.984)	426.2	4	-1.49835	Specific	4216.06
37407	74	92	R.NLC[-33.98772]NIPC[-33.98772]SALLSSDITASVNC[+162.05282]AKKIVSDGNGMN[+0.98402]AWVAWR.N	76;80;94	C3(Cys->Dha / -33.9877); C7(Cys->Dha / -33.9877); C21(Hex / 162.0528); N33(Deamidated / 0.984)	362.5	4	0.558379	Specific	4216.06
35474	74	92	R.NLC[-33.98772]NIPC[+162.05282]SALLSSDITASVNC[-33.98772]AKKIVSDGNGM[+15.99492]NAWVAWR.N	76;80;94	C3(Cys->Dha / -33.9877); C7(Hex / 162.0528); C21(Cys->Dha / -33.9877); M32(Oxidation / 15.9949)	118.9	4	-2.26624	Specific	4231.07
20905	75	93	N.[+43.00581]LC[+170.14190]NIPC[+162.05282]SALLSSDITASVNC[+170.14190]AKK.I	76;80;94	NTerm(Carbamyl / 43.0058); C2(QAT / 170.1419); C6(Hex / 162.0528); C20(QAT / 170.1419)	45.9	4	-2.20056	NRagged	2895.51
42842	75	93	N.LC[+162.05282]NIPC[+162.05282]SALLSSDITASVNC[-33.98772]AKKIVSDGNGM[+15.99492]NAWVAWR.N	76;80;94	C2(Hex / 162.0528); C6(Hex / 162.0528); C20(Cys->Dha / -33.9877); M31(Oxidation / 15.9949)	137.3	4	4.36353	NRagged	4313.07
41177	75	93	N.LC[+170.14190]NIPC[+162.05282]SALLSSDITASVNC[-33.98772]AKKIVSDGNGM[+15.99492]NAWVAWR.N	76;80;94	C2(QAT / 170.1419); C6(Hex / 162.0528); C20(Cys->Dha / -33.9877); M31(Oxidation / 15.9949)	205.2	4	2.94633	NRagged	4321.15
6491	81	99	C.[+43.00581]SALLSSDITASVN[+0.98402]C[+162.05282]AK.K	94	NTerm(Carbamyl / 43.0058); N13(Deamidated / 0.984); C14(Hex / 162.0528)	357.1	2	1.84458	NRagged	1784.83
6035	81	99	C.SALLSSDITASVN[+0.98402]C[+162.05282]AK.K	94	N13(Deamidated / 0.984); C14(Hex / 162.0528)	111.8	2	-1.06724	NRagged	1741.83
25313	83	101	A.LLSSDITASVNC[+162.05282]AKKIVSDGNGM[+15.99492]NAWVAWR.N	94	C12(Hex / 162.0528); M23(Oxidation / 15.9949)	24.1	5	-0.685166	NRagged	3383.65
1033	86	104	S.SDITASVN[+0.98402]C[+162.05282]AK.K	94	N8(Deamidated / 0.984); C9(Hex / 162.0528)	385.8	2	3.81641	NRagged	1270.56
5828	113	131	R.[+43.00581]NRC[+162.05282]KGTDVQAWIR.G	115	NTerm(Carbamyl / 43.0058); C3(Hex / 162.0528)	112.8	3	0.699134	Specific	1750.84
5694	113	131	R.N[+0.98402]RC[+162.05282]KGTDVQAWIR.G	115	N1(Deamidated / 0.984); C3(Hex / 162.0528)	280.5	3	2.86914	Specific	1708.82
5941	113	131	R.N[+0.98402]RC[+162.05282]K[+43.00581]GTDVQAWIR.G	115	N1(Deamidated / 0.984); C3(Hex / 162.0528); K4(Carbamyl / 43.0058)	212.1	3	3.50743	Specific	1751.83
5600	113	131	R.NRC[+162.05282]KGTDVQAWIR.G	115	C3(Hex / 162.0528)	61.4	4	1.70347	Specific	1707.84
5837	113	131	R.NRC[+162.05282]K[+43.00581]GTDVQAWIR.G	115	C3(Hex / 162.0528); K4(Carbamyl / 43.0058)	115.7	3	1.5353	Specific	1750.84
2312	115	133	R.[+43.00581]C[+162.05282]KGTDVQAWIR.G	115	NTerm(Carbamyl / 43.0058); C1(Hex / 162.0528)	280.9	2	3.33109	Specific	1480.7
1388	115	133	R.C[+162.05282]KGTDVQAWIR.G	115	C1(Hex / 162.0528)	300.1	2	0.646837	Specific	1437.69
5551	115	133	R.CKGTDVQAW[+31.98983]IRGC[+162.05282]R.L	115;127	W9(Dioxidation / 31.9898); C13(Hex / 162.0528)	20	2	0.596654	Specific	1785.81
12067	74	92	R.[+43.00581]NLCNIPCSALLSSDITASVN[+0.98402]C[+162.05282]AK[+43.00581].K	76;80;94	NTerm(Carbamyl / 43.0058); N20(Deamidated / 0.984); C21(Hex / 162.0528); K23(Carbamyl / 43.0058)	26.7	3	1.10423	Specific	2585.17
17582	73	91	S.RNLC[+47.98474]NIPC[+170.14190]SALLSSDITASVNC[+162.05282]AK.K	76;80;94	C4(Trioxidation / 47.9847); C8(QAT / 170.1419); C22(Hex / 162.0528)	51.1	3	-0.916752	NRagged	2872.4
31625	74	92	R.NLC[+162.05282]N[+0.98402]IPC[-33.98772]SALLSSDITASVNCAKKIVSDGNGMNAWVAWR.N	76;80;94	C3(Hex / 162.0528); N4(Deamidated / 0.984); C7(Cys->Dha / -33.9877)	176	5	3.28522	Specific	4250.04
32581	74	92	R.NLC[+162.05282]NIPC[-33.98772]SALLSSDITASVNCAKKIVSDGNGMNAWVAWR.N	76;80;94	C3(Hex / 162.0528); C7(Cys->Dha / -33.9877)	228.2	5	-3.08393	Specific	4249.06
39597	74	92	R.[+43.00581]NLC[+162.05282]NIPCSALLSSDITASVNC[-33.98772]AKKIVSDGNGMNAW[+31.98983]VAWR.N	76;80;94	NTerm(Carbamyl / 43.0058); C3(Hex / 162.0528); C21(Cys->Dha / -33.9877); W35(Dioxidation / 31.9898)	129.4	5	2.47417	Specific	4324.06
40814	74	92	R.[+43.00581]NLC[+162.05282]NIPC[-33.98772]SALLSSDITASVNCAKKIVSDGNGM[+15.99492]NAWVAWR.N	76;80;94	NTerm(Carbamyl / 43.0058); C3(Hex / 162.0528); C7(Cys->Dha / -33.9877); M32(Oxidation / 15.9949)	210.5	5	1.14167	Specific	4308.06
40877	74	92	R.[+43.00581]NLC[-33.98772]NIPC[+162.05282]SALLSSDITASVNCAKKIVSDGNGMNAWVAWR.N	76;80;94	NTerm(Carbamyl / 43.0058); C3(Cys->Dha / -33.9877); C7(Hex / 162.0528)	286.7	4	-1.79404	Specific	4292.07
40997	75	93	N.[+43.00581]LC[+170.14190]NIPC[+162.05282]SALLSSDITASVNCAKKIVSDGN[+0.98402]GMNAWVAWR.N	76;80;94	NTerm(Carbamyl / 43.0058); C2(QAT / 170.1419); C6(Hex / 162.0528); N29(Deamidated / 0.984)	62.3	5	4.37415	NRagged	4383.14
41200	76	94	L.[+43.00581]C[+170.14190]NIPCSALLSSDITASVNC[+162.05282]AKKIVSDGNGMN[+0.98402]AWVAWR.N	76;80;94	NTerm(Carbamyl / 43.0058); C1(QAT / 170.1419); C19(Hex / 162.0528); N31(Deamidated / 0.984)	151.7	5	5.26227	NRagged	4270.05
41353	76	94	L.[+43.00581]C[+170.14190]N[+0.98402]IPCSALLSSDITASVNC[+162.05282]AKKIVSDGNGMNAWVAWR.N	76;80;94	NTerm(Carbamyl / 43.0058); C1(QAT / 170.1419); N2(Deamidated / 0.984); C19(Hex / 162.0528)	87.3	5	4.06122	NRagged	4270.05
41508	76	94	L.[+43.00581]C[+170.14190]NIPCSALLSSDITASVN[+0.98402]C[+162.05282]AKKIVSDGNGMNAWVAWR.N	76;80;94	NTerm(Carbamyl / 43.0058); C1(QAT / 170.1419); N18(Deamidated / 0.984); C19(Hex / 162.0528)	106.6	5	4.59244	NRagged	4270.05
42306	76	94	L.[+43.00581]C[+170.14190]NIPC[+162.05282]SALLSSDITASVNCAKKIVSDGNGMN[+0.98402]AWVAWR.N	76;80;94	NTerm(Carbamyl / 43.0058); C1(QAT / 170.1419); C5(Hex / 162.0528); N31(Deamidated / 0.984)	91.3	5	4.64293	NRagged	4270.05
42713	76	94	L.[+43.00581]C[+170.14190]N[+0.98402]IPC[+162.05282]SALLSSDITASVNCAKKIVSDGNGMNAWVAWR.N	76;80;94	NTerm(Carbamyl / 43.0058); C1(QAT / 170.1419); N2(Deamidated / 0.984); C5(Hex / 162.0528)	139.2	5	3.43539	NRagged	4270.05
43163	76	94	L.[+43.00581]C[+162.05282]NIPC[+170.14190]SALLSSDITASVNCAKKIVSDGN[+0.98402]GMNAWVAWR.N	76;80;94	NTerm(Carbamyl / 43.0058); C1(Hex / 162.0528); C5(QAT / 170.1419); N28(Deamidated / 0.984)	96.7	5	3.95594	NRagged	4270.05
43207	76	94	L.[+43.00581]CN[+0.98402]IPC[+170.14190]SALLSSDITASVNC[+162.05282]AKKIVSDGNGMNAWVAWR.N	76;80;94	NTerm(Carbamyl / 43.0058); N2(Deamidated / 0.984); C5(QAT / 170.1419); C19(Hex / 162.0528)	83.8	5	4.54794	NRagged	4270.05
43372	76	94	L.C[+170.14190]NIPC[+162.05282]SALLSSDITASVNCAK[+43.00581]KIVSDGN[+0.98402]GMNAWVAWR.N	76;80;94	C1(QAT / 170.1419); C5(Hex / 162.0528); K21(Carbamyl / 43.0058); N28(Deamidated / 0.984)	515.2	4	4.83726	NRagged	4270.05
44026	76	94	L.[+43.00581]C[+162.05282]NIPCSALLSSDITASVNC[+170.14190]AKK[+43.00581]IVSDGNGMNAWVAWR.N	76;80;94	NTerm(Carbamyl / 43.0058); C1(Hex / 162.0528); C19(QAT / 170.1419); K22(Carbamyl / 43.0058)	312.2	4	1.79525	NRagged	4312.07
44066	76	94	L.CNIPC[+170.14190]SALLSSDITASVNC[+162.05282]AK[+43.00581]K[+43.00581]IVSDGNGMNAWVAWR.N	76;80;94	C5(QAT / 170.1419); C19(Hex / 162.0528); K21(Carbamyl / 43.0058); K22(Carbamyl / 43.0058)	303.3	4	4.12772	NRagged	4312.07
46656	74	92	R.[+43.00581]NLC[+162.05282]NIPCSALLSSDITASVNC[+47.98474]AKKIVSDGNGM[+31.98983]NAWVAWR.N	76;80;94	NTerm(Carbamyl / 43.0058); C3(Hex / 162.0528); C21(Trioxidation / 47.9847); M32(Dioxidation / 31.9898)	163.6	4	1.46508	Specific	4406.03
19988	62	80	R.WWC[+162.05282]NDGRTPGSRNLC[+170.14190]N[+0.98402]IPC[+105.05785]SAL.L	64;76;80	C3(Hex / 162.0528); C15(QAT / 170.1419); N16(Deamidated / 0.984); C19(Pyridylethyl / 105.0578)	4	3	-2.34246	CRagged	2900.34
44878	74	92	R.[+43.00581]NLCNIPC[+162.05282]SALLSSDITASVN[+0.98402]C[+105.05785]AKKIVSDGNGMNAWVAWR.N	76;80;94	NTerm(Carbamyl / 43.0058); C7(Hex / 162.0528); N20(Deamidated / 0.984); C21(Pyridylethyl / 105.0578)	62.2	4	-0.583763	Specific	4432.1
40496	75	93	N.LC[+105.05785]NIPCSALLSSDITASVNC[+162.05282]AKKIVSDGNGM[+15.99492]NAWVAWR.N	76;80;94	C2(Pyridylethyl / 105.0578); C20(Hex / 162.0528); M31(Oxidation / 15.9949)	205.1	4	5.84773	NRagged	4290.06
41914	75	93	N.LC[-33.98772]NIPC[+105.05785]SALLSSDITASVNC[+162.05282]AKKIVSDGNGM[+31.98983]NAWVAWR.N	76;80;94	C2(Cys->Dha / -33.9877); C6(Pyridylethyl / 105.0578); C20(Hex / 162.0528); M31(Dioxidation / 31.9898)	127.9	5	3.20999	NRagged	4272.07
13446	76	94	L.C[+170.14190]NIPC[+162.05282]SALLSSDITASVN[+0.98402]C[+105.05785]AKK.I	76;80;94	C1(QAT / 170.1419); C5(Hex / 162.0528); N18(Deamidated / 0.984); C19(Pyridylethyl / 105.0578)	37.8	3	3.17519	NRagged	2675.32

## Sheet: cid_C & triox C
			PROCEDURE 3_Cys PE-tagging
			CID
S-Qat	S-PE		the color code for modifications at Cys positions
Dha	C
S-Glc	trioxid. C
PID	N-term.	N-term position in pre-protein	SequenCe	C pos. in P00698	Mods (variable)	SCore	z	ppm err.	Cleavage	CalC.M
5551	115	133	R.CKGTDVQAW[+31.98983]IRGC[+162.05282]R.L	115;127	W9(Dioxidation / 31.9898); C13(Hex / 162.0528)	20	2	0.596654	Specific	1785.81
12067	74	92	R.[+43.00581]NLCNIPCSALLSSDITASVN[+0.98402]C[+162.05282]AK[+43.00581].K	76;80;94	NTerm(Carbamyl / 43.0058); N20(Deamidated / 0.984); C21(Hex / 162.0528); K23(Carbamyl / 43.0058)	26.7	3	1.10423	Specific	2585.17
17582	73	91	S.RNLC[+47.98474]NIPC[+170.14190]SALLSSDITASVNC[+162.05282]AK.K	76;80;94	C4(Trioxidation / 47.9847); C8(QAT / 170.1419); C22(Hex / 162.0528)	51.1	3	-0.916752	NRagged	2872.4
31625	74	92	R.NLC[+162.05282]N[+0.98402]IPC[-33.98772]SALLSSDITASVNCAKKIVSDGNGMNAWVAWR.N	76;80;94	C3(Hex / 162.0528); N4(Deamidated / 0.984); C7(Cys->Dha / -33.9877)	176	5	3.28522	Specific	4250.04
32581	74	92	R.NLC[+162.05282]NIPC[-33.98772]SALLSSDITASVNCAKKIVSDGNGMNAWVAWR.N	76;80;94	C3(Hex / 162.0528); C7(Cys->Dha / -33.9877)	228.2	5	-3.08393	Specific	4249.06
39597	74	92	R.[+43.00581]NLC[+162.05282]NIPCSALLSSDITASVNC[-33.98772]AKKIVSDGNGMNAW[+31.98983]VAWR.N	76;80;94	NTerm(Carbamyl / 43.0058); C3(Hex / 162.0528); C21(Cys->Dha / -33.9877); W35(Dioxidation / 31.9898)	129.4	5	2.47417	Specific	4324.06
40814	74	92	R.[+43.00581]NLC[+162.05282]NIPC[-33.98772]SALLSSDITASVNCAKKIVSDGNGM[+15.99492]NAWVAWR.N	76;80;94	NTerm(Carbamyl / 43.0058); C3(Hex / 162.0528); C7(Cys->Dha / -33.9877); M32(Oxidation / 15.9949)	210.5	5	1.14167	Specific	4308.06
40877	74	92	R.[+43.00581]NLC[-33.98772]NIPC[+162.05282]SALLSSDITASVNCAKKIVSDGNGMNAWVAWR.N	76;80;94	NTerm(Carbamyl / 43.0058); C3(Cys->Dha / -33.9877); C7(Hex / 162.0528)	286.7	4	-1.79404	Specific	4292.07
40997	75	93	N.[+43.00581]LC[+170.14190]NIPC[+162.05282]SALLSSDITASVNCAKKIVSDGN[+0.98402]GMNAWVAWR.N	76;80;94	NTerm(Carbamyl / 43.0058); C2(QAT / 170.1419); C6(Hex / 162.0528); N29(Deamidated / 0.984)	62.3	5	4.37415	NRagged	4383.14
41200	76	94	L.[+43.00581]C[+170.14190]NIPCSALLSSDITASVNC[+162.05282]AKKIVSDGNGMN[+0.98402]AWVAWR.N	76;80;94	NTerm(Carbamyl / 43.0058); C1(QAT / 170.1419); C19(Hex / 162.0528); N31(Deamidated / 0.984)	151.7	5	5.26227	NRagged	4270.05
41353	76	94	L.[+43.00581]C[+170.14190]N[+0.98402]IPCSALLSSDITASVNC[+162.05282]AKKIVSDGNGMNAWVAWR.N	76;80;94	NTerm(Carbamyl / 43.0058); C1(QAT / 170.1419); N2(Deamidated / 0.984); C19(Hex / 162.0528)	87.3	5	4.06122	NRagged	4270.05
41508	76	94	L.[+43.00581]C[+170.14190]NIPCSALLSSDITASVN[+0.98402]C[+162.05282]AKKIVSDGNGMNAWVAWR.N	76;80;94	NTerm(Carbamyl / 43.0058); C1(QAT / 170.1419); N18(Deamidated / 0.984); C19(Hex / 162.0528)	106.6	5	4.59244	NRagged	4270.05
42306	76	94	L.[+43.00581]C[+170.14190]NIPC[+162.05282]SALLSSDITASVNCAKKIVSDGNGMN[+0.98402]AWVAWR.N	76;80;94	NTerm(Carbamyl / 43.0058); C1(QAT / 170.1419); C5(Hex / 162.0528); N31(Deamidated / 0.984)	91.3	5	4.64293	NRagged	4270.05
42713	76	94	L.[+43.00581]C[+170.14190]N[+0.98402]IPC[+162.05282]SALLSSDITASVNCAKKIVSDGNGMNAWVAWR.N	76;80;94	NTerm(Carbamyl / 43.0058); C1(QAT / 170.1419); N2(Deamidated / 0.984); C5(Hex / 162.0528)	139.2	5	3.43539	NRagged	4270.05
43163	76	94	L.[+43.00581]C[+162.05282]NIPC[+170.14190]SALLSSDITASVNCAKKIVSDGN[+0.98402]GMNAWVAWR.N	76;80;94	NTerm(Carbamyl / 43.0058); C1(Hex / 162.0528); C5(QAT / 170.1419); N28(Deamidated / 0.984)	96.7	5	3.95594	NRagged	4270.05
43207	76	94	L.[+43.00581]CN[+0.98402]IPC[+170.14190]SALLSSDITASVNC[+162.05282]AKKIVSDGNGMNAWVAWR.N	76;80;94	NTerm(Carbamyl / 43.0058); N2(Deamidated / 0.984); C5(QAT / 170.1419); C19(Hex / 162.0528)	83.8	5	4.54794	NRagged	4270.05
43372	76	94	L.C[+170.14190]NIPC[+162.05282]SALLSSDITASVNCAK[+43.00581]KIVSDGN[+0.98402]GMNAWVAWR.N	76;80;94	C1(QAT / 170.1419); C5(Hex / 162.0528); K21(Carbamyl / 43.0058); N28(Deamidated / 0.984)	515.2	4	4.83726	NRagged	4270.05
44026	76	94	L.[+43.00581]C[+162.05282]NIPCSALLSSDITASVNC[+170.14190]AKK[+43.00581]IVSDGNGMNAWVAWR.N	76;80;94	NTerm(Carbamyl / 43.0058); C1(Hex / 162.0528); C19(QAT / 170.1419); K22(Carbamyl / 43.0058)	312.2	4	1.79525	NRagged	4312.07
44066	76	94	L.CNIPC[+170.14190]SALLSSDITASVNC[+162.05282]AK[+43.00581]K[+43.00581]IVSDGNGMNAWVAWR.N	76;80;94	C5(QAT / 170.1419); C19(Hex / 162.0528); K21(Carbamyl / 43.0058); K22(Carbamyl / 43.0058)	303.3	4	4.12772	NRagged	4312.07
46656	74	92	R.[+43.00581]NLC[+162.05282]NIPCSALLSSDITASVNC[+47.98474]AKKIVSDGNGM[+31.98983]NAWVAWR.N	76;80;94	NTerm(Carbamyl / 43.0058); C3(Hex / 162.0528); C21(Trioxidation / 47.9847); M32(Dioxidation / 31.9898)	163.6	4	1.46508	Specific	4406.03
5522	17	35	G.LDNYRGYSLGNWVCAAK.F	30		20.7	3	-3.31117	NRagged	1928.92
13690	22	40	R.[+43.00581]GYSLGNWVCAAK[+43.00581]FESNFNTQ[+0.98402]ATNR.N	30	NTerm(Carbamyl / 43.0058); K12(Carbamyl / 43.0058); Q20(Deamidated / 0.984)	28.5	4	2.41037	Specific	2764.23
14756	46	64	R.N[+0.98402]TDGSTDYGILQIN[+0.98402]SRWWCNDGRT.P	64	N1(Deamidated / 0.984); N14(Deamidated / 0.984)	39.1	3	2.06212	CRagged	2773.2
15234	46	64	R.N[+0.98402]TDGSTDYGILQINSR[+43.00581]WWCNDGRT.P	64	N1(Deamidated / 0.984); R16(Carbamyl / 43.0058)	267.1	3	-0.141724	CRagged	2815.23
15564	46	64	R.N[+0.98402]TDGSTDYGILQINSRWWCNDGR[+43.00581]T.P	64	N1(Deamidated / 0.984); R23(Carbamyl / 43.0058)	242.6	3	0.172477	CRagged	2815.23
15860	46	64	R.N[+0.98402]TDGSTDYGILQ[+0.98402]INSR[+43.00581]WWCNDGRT.P	64	N1(Deamidated / 0.984); Q12(Deamidated / 0.984); R16(Carbamyl / 43.0058)	138.1	3	4.88049	CRagged	2816.21
15969	46	64	R.N[+0.98402]TDGSTDYGILQIN[+0.98402]SR[+43.00581]WWCNDGRT.P	64	N1(Deamidated / 0.984); N14(Deamidated / 0.984); R16(Carbamyl / 43.0058)	229.3	3	1.11714	CRagged	2816.21
16009	46	64	R.[+43.00581]N[+0.98402]TDGSTDYGILQIN[+0.98402]SRWWCNDGRT.P	64	NTerm(Carbamyl / 43.0058); N1(Deamidated / 0.984); N14(Deamidated / 0.984)	34.9	3	2.48203	CRagged	2816.21
16033	46	64	R.N[+0.98402]TDGSTDYGILQINSR[+43.00581]WWCN[+0.98402]DGRT.P	64	N1(Deamidated / 0.984); R16(Carbamyl / 43.0058); N20(Deamidated / 0.984)	226	3	0.368108	CRagged	2816.21
2091	57	75	L.QINSRW[+31.98983]WCNDGR.T	64	W6(Dioxidation / 31.9898)	5.1	3	3.13383	NRagged	1565.68
11013	62	80	R.[+43.00581]WWCN[+0.98402]DGRTPGSRNLC[+170.14190]NIPCSAL.L	64;76;80	NTerm(Carbamyl / 43.0058); N4(Deamidated / 0.984); C15(QAT / 170.1419)	15.1	3	0.962034	CRagged	2676.24
14054	62	80	R.[+43.00581]WWCNDGRTPGSRNLC[+170.14190]N[+0.98402]IPC[-33.98772]SALL.S	64;76;80	NTerm(Carbamyl / 43.0058); C15(QAT / 170.1419); N16(Deamidated / 0.984); C19(Cys->Dha / -33.9877)	78.8	3	1.04005	CRagged	2755.33
14202	62	80	R.[+43.00581]WWCNDGRTPGSRNLC[-33.98772]N[+0.98402]IPC[+170.14190]SALL.S	64;76;80	NTerm(Carbamyl / 43.0058); C15(Cys->Dha / -33.9877); N16(Deamidated / 0.984); C19(QAT / 170.1419)	67	3	-1.73007	CRagged	2755.33
14453	62	80	R.[+43.00581]WWCN[+0.98402]DGRTPGSRNLC[-33.98772]NIPC[+170.14190]SALL.S	64;76;80	NTerm(Carbamyl / 43.0058); N4(Deamidated / 0.984); C15(Cys->Dha / -33.9877); C19(QAT / 170.1419)	15.6	3	-2.7897	CRagged	2755.33
14486	62	80	R.[+43.00581]WWCN[+0.98402]DGRTPGSRNLC[+170.14190]NIPC[-33.98772]SALL.S	64;76;80	NTerm(Carbamyl / 43.0058); N4(Deamidated / 0.984); C15(QAT / 170.1419); C19(Cys->Dha / -33.9877)	62	3	-0.0428448	CRagged	2755.33
12270	69	87	R.TPGSR[+43.00581]NLC[-33.98772]NIPCSALLSSDITASVNC.A	76;80;94	R5(Carbamyl / 43.0058); C8(Cys->Dha / -33.9877)	206.7	3	-3.09941	CRagged	2644.26
22748	69	87	R.[+43.00581]TPGSRNLCNIPCSALLSSDITASVN[+0.98402]C[+170.14190]AK.K	76;80;94	NTerm(Carbamyl / 43.0058); N25(Deamidated / 0.984); C26(QAT / 170.1419)	88.9	3	3.31475	Specific	3048.5
22925	69	87	R.[+43.00581]TPGSRNLCN[+0.98402]IPCSALLSSDITASVNC[+170.14190]AK.K	76;80;94	NTerm(Carbamyl / 43.0058); N9(Deamidated / 0.984); C26(QAT / 170.1419)	15	3	4.56428	Specific	3048.5
23304	69	87	R.[+43.00581]TPGSRNLC[+170.14190]N[+0.98402]IPCSALLSSDITASVNCAK.K	76;80;94	NTerm(Carbamyl / 43.0058); C8(QAT / 170.1419); N9(Deamidated / 0.984)	16.1	4	3.83434	Specific	3048.5
23520	69	87	R.TPGSRNLC[+170.14190]NIPCSALLSSDITASVNCAK[+43.00581].K	76;80;94	C8(QAT / 170.1419); K28(Carbamyl / 43.0058)	91.2	4	-0.128153	Specific	3047.52
24627	69	87	R.[+43.00581]TPGSRN[+0.98402]LCNIPC[+170.14190]SALLSSDITASVNCAK.K	76;80;94	NTerm(Carbamyl / 43.0058); N6(Deamidated / 0.984); C12(QAT / 170.1419)	13.7	4	0.699191	Specific	3048.5
651	74	92	R.NLC[-33.98772]N[+0.98402]IPCSALLS.S	76;80	C3(Cys->Dha / -33.9877); N4(Deamidated / 0.984)	25.7	2	0.329193	CRagged	1213.6
2633	74	92	R.N[+0.98402]LC[+170.14190]N[+0.98402]IPCSALLSSD.I	76;80	N1(Deamidated / 0.984); C3(QAT / 170.1419); N4(Deamidated / 0.984)	22.6	2	2.85701	CRagged	1620.77
13585	74	92	R.N[+0.98402]LC[+170.14190]N[+0.98402]IPC[-33.98772]SALLSSDITASVNCAK.K	76;80;94	N1(Deamidated / 0.984); C3(QAT / 170.1419); N4(Deamidated / 0.984); C7(Cys->Dha / -33.9877)	65.9	3	5.7538	Specific	2474.24
36746	74	92	R.[+43.00581]NLCNIPCSALLSSDITASVNCAKKIVSDGNGMNAWVAWR.N	76;80;94	NTerm(Carbamyl / 43.0058)	187.2	4	1.53296	Specific	4164
42346	74	92	R.[+43.00581]NLC[+170.14190]NIPCSALLSSDITASVNC[+170.14190]AKKIVSDGNGMN[+0.98402]AWVAWR.N	76;80;94	NTerm(Carbamyl / 43.0058); C3(QAT / 170.1419); C21(QAT / 170.1419); N33(Deamidated / 0.984)	170.8	5	2.36673	Specific	4505.27
42512	74	92	R.NLC[+170.14190]NIPC[+170.14190]SALLSSDITASVNCAKK[+43.00581]IVSDGNGMN[+0.98402]AWVAWR.N	76;80;94	C3(QAT / 170.1419); C7(QAT / 170.1419); K24(Carbamyl / 43.0058); N33(Deamidated / 0.984)	219.7	5	1.42837	Specific	4505.27
42629	74	92	R.NLC[+170.14190]NIPC[+170.14190]SALLSSDITASVNCAKK[+43.00581]IVSDGNGM[+15.99492]NAWVAWR.N	76;80;94	C3(QAT / 170.1419); C7(QAT / 170.1419); K24(Carbamyl / 43.0058); M32(Oxidation / 15.9949)	190.9	5	3.38487	Specific	4520.28
43451	74	92	R.[+43.00581]NLC[+170.14190]NIPC[+170.14190]SALLSSDITASVNCAKKIVSDGNGM[+15.99492]NAWVAWR.N	76;80;94	NTerm(Carbamyl / 43.0058); C3(QAT / 170.1419); C7(QAT / 170.1419); M32(Oxidation / 15.9949)	3.5	5	1.28914	Specific	4520.28
43460	74	92	R.[+43.00581]NLCNIPC[+170.14190]SALLSSDITASVNC[+170.14190]AKKIVSDGNGM[+15.99492]NAWVAWR.N	76;80;94	NTerm(Carbamyl / 43.0058); C7(QAT / 170.1419); C21(QAT / 170.1419); M32(Oxidation / 15.9949)	16.6	5	3.10548	Specific	4520.28
43771	74	92	R.NLC[+170.14190]NIPC[+170.14190]SALLSSDITASVN[+0.98402]CAKK[+43.00581]IVSDGNGMNAWVAWR.N	76;80;94	C3(QAT / 170.1419); C7(QAT / 170.1419); N20(Deamidated / 0.984); K24(Carbamyl / 43.0058)	184.4	5	2.82128	Specific	4505.27
44221	74	92	R.[+43.00581]NLC[+170.14190]NIPC[+170.14190]SALLSSDITASVNCAKKIVSDGNGMNAWVAWR.N	76;80;94	NTerm(Carbamyl / 43.0058); C3(QAT / 170.1419); C7(QAT / 170.1419)	320.9	4	3.7556	Specific	4504.28
44302	74	92	R.NLC[-33.98772]NIPC[+170.14190]SALLSSDITASVN[+0.98402]CAKKIVSDGN[+0.98402]GMNAWVAWR.N	76;80;94	C3(Cys->Dha / -33.9877); C7(QAT / 170.1419); N20(Deamidated / 0.984); N30(Deamidated / 0.984)	314.6	4	-0.840007	Specific	4259.12
44589	74	92	R.[+43.00581]N[+0.98402]LC[+170.14190]NIPC[+170.14190]SALLSSDITASVNCAKKIVSDGNGMNAWVAWR.N	76;80;94	NTerm(Carbamyl / 43.0058); N1(Deamidated / 0.984); C3(QAT / 170.1419); C7(QAT / 170.1419)	166.8	5	4.87245	Specific	4505.27
38709	75	93	N.[+43.00581]LC[-33.98772]NIPCSALLSSDITASVNC[+170.14190]AKKIVSDGNGM[+31.98983]NAWVAWR.N	76;80;94	NTerm(Carbamyl / 43.0058); C2(Cys->Dha / -33.9877); C20(QAT / 170.1419); M31(Dioxidation / 31.9898)	253.5	4	-4.41691	NRagged	4218.1
38189	76	94	L.[+43.00581]CNIPC[+170.14190]SALLSSDITASVNCAKK[+43.00581]IVSDGNGMNAWVAWR.N	76;80;94	NTerm(Carbamyl / 43.0058); C5(QAT / 170.1419); K22(Carbamyl / 43.0058)	11.5	4	1.3966	NRagged	4150.02
43247	76	94	L.CNIPC[+170.14190]SALLSSDITASVNC[+170.14190]AKKIVSDGN[+0.98402]GM[+31.98983]NAWVAWR.N	76;80;94	C5(QAT / 170.1419); C19(QAT / 170.1419); N28(Deamidated / 0.984); M30(Dioxidation / 31.9898)	214.8	4	-0.948147	NRagged	4267.13
8714	79	97	I.[+43.00581]PCSALLSSDITASVNCAKK[+43.00581].I	80;94	NTerm(Carbamyl / 43.0058); K19(Carbamyl / 43.0058)	0.9	3	4.94617	NRagged	1992.96
19075	85	103	L.SSDITASVN[+0.98402]CAKKIVSDGNGMNAWVAWR.N	80	N9(Deamidated / 0.984)	30.3	4	0.659056	NRagged	2980.42
4252	115	133	R.CKGTDVQAWIR[+43.00581]GC[-33.98772]R.L	115;127	R11(Carbamyl / 43.0058); C13(Cys->Dha / -33.9877)	8.1	2	1.56075	Specific	1600.79
813	6	24	R.[+43.00581]C[+47.98474]ELAAAMKR.H	6	NTerm(Carbamyl / 43.0058); C1(Trioxidation / 47.9847)	18.3	3	0.671747	Specific	1082.48
105	62	80	R.WWC[+47.98474]NDGR.T	64	C3(Trioxidation / 47.9847)	268.5	2	3.90256	Specific	983.356
13246	73	91	S.RNLC[+47.98474]NIPCSALLSSDITASVNC[+170.14190]AK.K	76;80;94	C4(Trioxidation / 47.9847); C22(QAT / 170.1419)	59.8	3	-4.94558	NRagged	2710.35
45700	74	92	R.[+43.00581]N[+0.98402]LC[+47.98474]NIPC[+170.14190]SALLSSDITASVNCAKKIVSDGNGMNAWVAWR.N	76;80;94	NTerm(Carbamyl / 43.0058); N1(Deamidated / 0.984); C3(Trioxidation / 47.9847); C7(QAT / 170.1419)	17	4	-2.50321	Specific	4383.11
45226	74	92	R.[+43.00581]NLC[+47.98474]NIPCSALLSSDITASVNC[+170.14190]AKKIVSDGN[+0.98402]GMNAWVAWR.N	76;80;94	NTerm(Carbamyl / 43.0058); C3(Trioxidation / 47.9847); C21(QAT / 170.1419); N30(Deamidated / 0.984)	77.5	4	-0.318599	Specific	4383.11
45072	74	92	R.[+43.00581]NLCN[+0.98402]IPC[+47.98474]SALLSSDITASVNC[+170.14190]AKKIVSDGNGMNAWVAWR.N	76;80;94	NTerm(Carbamyl / 43.0058); N4(Deamidated / 0.984); C7(Trioxidation / 47.9847); C21(QAT / 170.1419)	213.7	4	-1.69797	Specific	4383.11
37110	74	92	R.[+43.00581]NLCNIPC[-33.98772]SALLSSDITASVNC[+47.98474]AKKIVSDGNGM[+15.99492]NAWVAWR.N	76;80;94	NTerm(Carbamyl / 43.0058); C7(Cys->Dha / -33.9877); C21(Trioxidation / 47.9847); M32(Oxidation / 15.9949)	179.1	4	1.29802	Specific	4193.99
45032	74	92	R.NLC[+170.14190]NIPCSALLSSDITASVNC[+47.98474]AKK[+43.00581]IVSDGN[+0.98402]GMNAWVAWR.N	76;80;94	C3(QAT / 170.1419); C21(Trioxidation / 47.9847); K24(Carbamyl / 43.0058); N30(Deamidated / 0.984)	210.2	4	2.6009	Specific	4383.11
1212	74	92	R.N[+0.98402]LC[+47.98474]NIPC[-33.98772]SALLS.S	76;80	N1(Deamidated / 0.984); C3(Trioxidation / 47.9847); C7(Cys->Dha / -33.9877)	78.6	2	4.01278	CRagged	1261.59
42793	75	93	N.[+43.00581]LC[+170.14190]N[+0.98402]IPC[+47.98474]SALLSSDITASVNCAKKIVSDGNGMNAWVAWR.N	76;80;94	NTerm(Carbamyl / 43.0058); C2(QAT / 170.1419); N3(Deamidated / 0.984); C6(Trioxidation / 47.9847)	302.5	4	3.93307	NRagged	4269.07
42552	75	93	N.[+43.00581]LC[+47.98474]NIPCSALLSSDITASVNC[+170.14190]AKKIVSDGNGMNAWVAWR.N	76;80;94	NTerm(Carbamyl / 43.0058); C2(Trioxidation / 47.9847); C20(QAT / 170.1419)	273.8	4	5.59473	NRagged	4268.08
37043	75	93	N.[+43.00581]LC[+47.98474]NIPC[-33.98772]SALLSSDITASVNC[+170.14190]AKKIVSDGNGMNAWVAWR.N	76;80;94	NTerm(Carbamyl / 43.0058); C2(Trioxidation / 47.9847); C6(Cys->Dha / -33.9877); C20(QAT / 170.1419)	273.2	4	-3.60924	NRagged	4234.1
11857	90	108	T.[+43.00581]ASVNC[+47.98474]AK[+43.00581]KIVSDGNGMNAWVAWR.N	94	NTerm(Carbamyl / 43.0058); C5(Trioxidation / 47.9847); K7(Carbamyl / 43.0058)	12.3	3	0.533847	NRagged	2610.21
14605	62	80	R.[+43.00581]WWC[+105.05785]N[+0.98402]DGRTPGSRNLCNIPC[+47.98474]SALL.S	64	NTerm(Carbamyl / 43.0058); C3(Pyridylethyl / 105.0578); N4(Deamidated / 0.984); C19(Trioxidation / 47.9847)	27.7	3	1.79646	CRagged	2772.22
19029	71	89	P.GSRN[+0.98402]LC[+105.05785]NIPC[+105.05785]SALLSSDITASVNC[+47.98474]AK.K	76;80;94	N4(Deamidated / 0.984); C6(Pyridylethyl / 105.0578); C10(Pyridylethyl / 105.0578); C24(Trioxidation / 47.9847)	86	4	4.12139	NRagged	2895.36
39997	74	92	R.NLC[+105.05785]NIPC[+105.05785]SALLSSDITASVN[+0.98402]C[+47.98474]AKKIVSDGNGMNAWVAWR.N	76;80;94	C3(Pyridylethyl / 105.0578); C7(Pyridylethyl / 105.0578); N20(Deamidated / 0.984); C21(Trioxidation / 47.9847)	98.9	4	3.85527	Specific	4380.08
39799	74	92	R.NLC[+105.05785]NIPC[+47.98474]SALLSSDITASVNCAKKIVSDGNGMNAWVAWR.N	76;80;94	C3(Pyridylethyl / 105.0578); C7(Trioxidation / 47.9847)	18.8	5	4.55686	Specific	4274.04
37767	76	94	L.C[+105.05785]NIPC[+170.14190]SALLSSDITASVNC[+47.98474]AKKIVSDGNGMNAWVAWR.N	76;80;94	C1(Pyridylethyl / 105.0578); C5(QAT / 170.1419); C19(Trioxidation / 47.9847)	349.8	4	0.485268	NRagged	4217.05
38218	76	94	L.C[+105.05785]NIPC[+170.14190]SALLSSDITASVNC[+47.98474]AKKIVSDGN[+0.98402]GMNAWVAWR.N	76;80;94	C1(Pyridylethyl / 105.0578); C5(QAT / 170.1419); C19(Trioxidation / 47.9847); N28(Deamidated / 0.984)	424.2	4	3.82503	NRagged	4218.04
36851	76	94	L.C[+105.05785]NIPC[+47.98474]SALLSSDITASVNC[+170.14190]AKKIVSDGNGMN[+0.98402]AWVAWR.N	76;80;94	C1(Pyridylethyl / 105.0578); C5(Trioxidation / 47.9847); C19(QAT / 170.1419); N31(Deamidated / 0.984)	353.4	4	5.49752	NRagged	4218.04
38348	76	94	L.C[+170.14190]NIPC[+105.05785]SALLSSDITASVNC[+47.98474]AKKIVSDGN[+0.98402]GMNAWVAWR.N	76;80;94	C1(QAT / 170.1419); C5(Pyridylethyl / 105.0578); C19(Trioxidation / 47.9847); N28(Deamidated / 0.984)	365.6	4	4.54465	NRagged	4218.04
38566	76	94	L.C[+170.14190]NIPC[+47.98474]SALLSSDITASVNC[+105.05785]AKKIVSDGN[+0.98402]GMNAWVAWR.N	76;80;94	C1(QAT / 170.1419); C5(Trioxidation / 47.9847); C19(Pyridylethyl / 105.0578); N28(Deamidated / 0.984)	363.3	4	2.35641	NRagged	4218.04
32858	76	94	L.C[+47.98474]NIPC[+105.05785]SALLSSDITASVNC[+170.14190]AKKIVSDGNGMN[+0.98402]AWVAWR.N	76;80;94	C1(Trioxidation / 47.9847); C5(Pyridylethyl / 105.0578); C19(QAT / 170.1419); N31(Deamidated / 0.984)	79.1	4	-0.572796	NRagged	4218.04
12017	62	80	R.WWC[+170.14190]NDGRTPGSRNLCN[+0.98402]IPC[+105.05785]SAL.L	64;76;80	C3(QAT / 170.1419); N16(Deamidated / 0.984); C19(Pyridylethyl / 105.0578)	42.2	3	4.87442	CRagged	2738.29
13397	74	92	R.N[+0.98402]LC[+105.05785]NIPC[+105.05785]SALLSSDITASVNCAKK.I	76;80;94	N1(Deamidated / 0.984); C3(Pyridylethyl / 105.0578); C7(Pyridylethyl / 105.0578)	6.8	3	5.56406	Specific	2675.31
41240	74	92	R.[+43.00581]N[+0.98402]LCNIPCSALLSSDITASVNC[+105.05785]AKKIVSDGNGMNAWVAWR.N	76;80;94	NTerm(Carbamyl / 43.0058); N1(Deamidated / 0.984); C21(Pyridylethyl / 105.0578)	198.7	5	5.31738	Specific	4270.04
39679	74	92	R.[+43.00581]NLC[+105.05785]NIPC[+170.14190]SALLSSDITASVN[+0.98402]CAKKIVSDGNGMNAWVAWR.N	76;80;94	NTerm(Carbamyl / 43.0058); C3(Pyridylethyl / 105.0578); C7(QAT / 170.1419); N20(Deamidated / 0.984)	232.8	5	-1.74664	Specific	4440.19
40237	74	92	R.[+43.00581]NLCN[+0.98402]IPC[+105.05785]SALLSSDITASVNCAKKIVSDGNGM[+15.99492]NAWVAWR.N	76;80;94	NTerm(Carbamyl / 43.0058); N4(Deamidated / 0.984); C7(Pyridylethyl / 105.0578); M32(Oxidation / 15.9949)	258.8	5	4.68367	Specific	4286.04
44838	74	92	R.[+43.00581]NLCNIPC[+105.05785]SALLSSDITASVN[+0.98402]CAKKIVSDGNGMNAWVAWR.N	76;80;94	NTerm(Carbamyl / 43.0058); C7(Pyridylethyl / 105.0578); N20(Deamidated / 0.984)	138.1	5	4.06527	Specific	4270.04
41548	74	92	R.[+43.00581]NLCNIPC[+105.05785]SALLSSDITASVNCAK[+43.00581]KIVSDGNGM[+15.99492]NAWVAWR.N	76;80;94	NTerm(Carbamyl / 43.0058); C7(Pyridylethyl / 105.0578); K23(Carbamyl / 43.0058); M32(Oxidation / 15.9949)	301.1	4	1.45195	Specific	4328.06
40007	74	92	R.[+43.00581]NLCNIPC[+105.05785]SALLSSDITASVNCAKKIVSDGNGM[+15.99492]NAWVAWR.N	76;80;94	NTerm(Carbamyl / 43.0058); C7(Pyridylethyl / 105.0578); M32(Oxidation / 15.9949)	54.6	5	3.08204	Specific	4285.05
35339	74	92	R.N[+0.98402]LC[-33.98772]NIPCSALLSSDITASVNC[+105.05785]AKKIVSDGNGMNAWVAWR.N	76;80;94	N1(Deamidated / 0.984); C3(Cys->Dha / -33.9877); C21(Pyridylethyl / 105.0578)	134.6	4	-5.36346	Specific	4193.05
41621	74	92	R.NLCNIPCSALLSSDITASVNC[+105.05785]AKK[+43.00581]IVSDGNGMNAWVAWR.N	76;80;94	C21(Pyridylethyl / 105.0578); K24(Carbamyl / 43.0058)	143.6	5	2.86914	Specific	4269.06
43043	74	92	R.NLCNIPCSALLSSDITASVNC[+105.05785]AKK[+43.00581]IVSDGN[+0.98402]GMNAWVAWR.N	76;80;94	C21(Pyridylethyl / 105.0578); K24(Carbamyl / 43.0058); N30(Deamidated / 0.984)	189.1	5	5.35121	Specific	4270.04
37257	74	92	R.NLC[-33.98772]NIPC[+105.05785]SALLSSDITASVNCAKK[+43.00581]IVSDGN[+0.98402]GMNAWVAWR.N	76;80;94	C3(Cys->Dha / -33.9877); C7(Pyridylethyl / 105.0578); K24(Carbamyl / 43.0058); N30(Deamidated / 0.984)	302.5	4	-2.98182	Specific	4236.06
42663	74	92	R.NLC[+105.05785]NIPCSALLSSDITASVNCAKK[+43.00581]IVSDGN[+0.98402]GMNAWVAWR.N	76;80;94	C3(Pyridylethyl / 105.0578); K24(Carbamyl / 43.0058); N30(Deamidated / 0.984)	241.8	5	4.99099	Specific	4270.04
40870	74	92	R.NLC[+105.05785]NIPC[-33.98772]SALLSSDITASVNC[+105.05785]AKKIVSDGNGM[+31.98983]NAWVAWR.N	76;80;94	C3(Pyridylethyl / 105.0578); C7(Cys->Dha / -33.9877); C21(Pyridylethyl / 105.0578); M32(Dioxidation / 31.9898)	169.4	4	-1.1359	Specific	4329.11
42195	74	92	R.NLC[+105.05785]NIPC[+105.05785]SALLSSDITASVNC[-33.98772]AKKIVSDGNGM[+15.99492]NAWVAWR.N	76;80;94	C3(Pyridylethyl / 105.0578); C7(Pyridylethyl / 105.0578); C21(Cys->Dha / -33.9877); M32(Oxidation / 15.9949)	315.8	4	-2.691	Specific	4313.12
35643	74	92	R.NLCNIPC[-33.98772]SALLSSDITASVNC[+105.05785]AK[+43.00581]KIVSDGNGMNAWVAWR.N	76;80;94	C7(Cys->Dha / -33.9877); C21(Pyridylethyl / 105.0578); K23(Carbamyl / 43.0058)	253.4	4	-0.300471	Specific	4235.07
42922	74	92	R.NLCNIPC[+105.05785]SALLSSDITASVN[+0.98402]CAKK[+43.00581]IVSDGNGMNAWVAWR.N	76;80;94	C7(Pyridylethyl / 105.0578); N20(Deamidated / 0.984); K24(Carbamyl / 43.0058)	130	5	4.84133	Specific	4270.04
37635	75	93	N.LC[+105.05785]NIPCSALLSSDITASVNC[+105.05785]AKKIVSDGN[+0.98402]GMNAWVAWR.N	76;80;94	C2(Pyridylethyl / 105.0578); C20(Pyridylethyl / 105.0578); N29(Deamidated / 0.984)	402.1	4	0.0187836	NRagged	4218.05
37327	75	93	N.LC[+105.05785]NIPCSALLSSDITASVNC[+105.05785]AKKIVSDGNGMN[+0.98402]AWVAWR.N	76;80;94	C2(Pyridylethyl / 105.0578); C20(Pyridylethyl / 105.0578); N32(Deamidated / 0.984)	328.1	4	2.10332	NRagged	4218.05
33269	75	93	N.LC[+105.05785]N[+0.98402]IPC[+105.05785]SALLSSDITASVNCAKKIVSDGNGMNAWVAWR.N	76;80;94	C2(Pyridylethyl / 105.0578); N3(Deamidated / 0.984); C6(Pyridylethyl / 105.0578)	160.7	4	-1.97348	NRagged	4218.05
38526	75	93	N.LC[+105.05785]NIPC[+105.05785]SALLSSDITASVNCAKKIVSDGNGMNAWVAWR.N	76;80;94	C2(Pyridylethyl / 105.0578); C6(Pyridylethyl / 105.0578)	359.3	4	-1.1783	NRagged	4217.07
33109	75	93	N.LC[+105.05785]NIPC[+105.05785]SALLSSDITASVN[+0.98402]CAKKIVSDGNGMNAWVAWR.N	76;80;94	C2(Pyridylethyl / 105.0578); C6(Pyridylethyl / 105.0578); N19(Deamidated / 0.984)	28.1	5	-0.415429	NRagged	4218.05
36706	75	93	N.LC[+105.05785]NIPC[+105.05785]SALLSSDITASVNCAKKIVSDGN[+0.98402]GMNAWVAWR.N	76;80;94	C2(Pyridylethyl / 105.0578); C6(Pyridylethyl / 105.0578); N29(Deamidated / 0.984)	425.3	4	1.79797	NRagged	4218.05
35182	75	93	N.LC[+105.05785]NIPC[+105.05785]SALLSSDITASVNCAKKIVSDGN[+0.98402]GM[+15.99492]NAWVAWR.N	76;80;94	C2(Pyridylethyl / 105.0578); C6(Pyridylethyl / 105.0578); N29(Deamidated / 0.984); M31(Oxidation / 15.9949)	289.2	4	5.51071	NRagged	4234.05
36585	75	93	N.LC[+105.05785]NIPC[+105.05785]SALLSSDITASVNCAKKIVSDGNGM[+15.99492]NAWVAWR.N	76;80;94	C2(Pyridylethyl / 105.0578); C6(Pyridylethyl / 105.0578); M31(Oxidation / 15.9949)	166.3	4	1.8765	NRagged	4233.06
36149	75	93	N.LC[+105.05785]NIPC[+105.05785]SALLSSDITASVNCAKKIVSDGNGM[+15.99492]N[+0.98402]AWVAWR.N	76;80;94	C2(Pyridylethyl / 105.0578); C6(Pyridylethyl / 105.0578); M31(Oxidation / 15.9949); N32(Deamidated / 0.984)	228.9	4	2.79608	NRagged	4234.05
38918	75	93	N.LCN[+0.98402]IPCSALLSSDITASVNC[+105.05785]AK[+43.00581]KIVSDGNGMNAWVAWR.N	76;80;94	N3(Deamidated / 0.984); C20(Pyridylethyl / 105.0578); K22(Carbamyl / 43.0058)	233.7	4	4.94992	NRagged	4156
38388	75	93	N.LCNIPC[+105.05785]SALLSSDITASVNC[+105.05785]AKKIVSDGNGMNAWVAWR.N	76;80;94	C6(Pyridylethyl / 105.0578); C20(Pyridylethyl / 105.0578)	358.4	4	-2.4748	NRagged	4217.07
37947	75	93	N.LCNIPC[+105.05785]SALLSSDITASVNC[+105.05785]AKKIVSDGN[+0.98402]GMNAWVAWR.N	76;80;94	C6(Pyridylethyl / 105.0578); C20(Pyridylethyl / 105.0578); N29(Deamidated / 0.984)	397	4	2.68815	NRagged	4218.05
36515	75	93	N.LCNIPC[+105.05785]SALLSSDITASVNC[+105.05785]AKKIVSDGN[+0.98402]GM[+15.99492]NAWVAWR.N	76;80;94	C6(Pyridylethyl / 105.0578); C20(Pyridylethyl / 105.0578); N29(Deamidated / 0.984); M31(Oxidation / 15.9949)	223.5	4	2.71904	NRagged	4234.05
36545	75	93	N.LCNIPC[+105.05785]SALLSSDITASVNC[+105.05785]AKKIVSDGNGMN[+0.98402]AWVAWR.N	76;80;94	C6(Pyridylethyl / 105.0578); C20(Pyridylethyl / 105.0578); N32(Deamidated / 0.984)	321.1	4	2.59094	NRagged	4218.05
8891	77	95	C.NIPCSALLSSDITASVNC[+105.05785]AK.K	80;94	C18(Pyridylethyl / 105.0578)	34.6	3	0.298918	NRagged	2111.04

## Sheet: hcd S-PE
				S-Qat
			PROCEDURE 3_Cys PE-tagging	trioxid. C
			HCD	C
S-Qat	S-PE		the color code for modifications at Cys positions	S-PE
Dha	C			S-Glc
S-Glc	trioxid. C			Dha
PID	N-term.	N-term position in pre-protein	SequenCe	C pos. in P00698	Mods (variable)	SCore	z	ppm err.	Cleavage	CalC.M
3784	56	74	I.LQIN[+0.98402]SRWWC[+105.05785]N[+0.98402]DGR.T	64	N4(Deamidated / 0.984); C9(Pyridylethyl / 105.0578); N10(Deamidated / 0.984)	76	3	-4.62024	NRagged	1753.8
320	62	80	R.WWC[+105.05785]NDGR.T	64	C3(Pyridylethyl / 105.0578)	142.9	3	-1.01457	SpeCifiC	1040.43
369	62	80	R.WWC[+105.05785]N[+0.98402]DGR.T	64	C3(Pyridylethyl / 105.0578); N4(Deamidated / 0.984)	97.6	3	1.68022	SpeCifiC	1041.41
20854	75	93	N.LC[+105.05785]NIPC[+105.05785]SALLSSDITASVNCAKKIVSDGN[+0.98402]GMNAWVAWR.N	76;80;94	C2(Pyridylethyl / 105.0578); C6(Pyridylethyl / 105.0578); N29(Deamidated / 0.984)	43.1	4	-1.83293	NRagged	4218.05
3735	113	131	R.[+43.00581]N[+0.98402]RC[+105.05785]K[+43.00581]GTDVQAWIR.G	115	NTerm(Carbamyl / 43.0058); N1(Deamidated / 0.984); C3(Pyridylethyl / 105.0578); K4(Carbamyl / 43.0058)	11.4	4	4.76042	SpeCifiC	1737.84
1755	113	131	R.NRC[+105.05785]KGTDVQAWIR.G	115	C3(Pyridylethyl / 105.0578)	255.3	3	-1.12312	SpeCifiC	1650.84

## Sheet: hcd S-Glc
			PROCEDURE 3_Cys PE-tagging
			HCD
S-Qat	S-PE		the color code for modifications at Cys positions
Dha	C
S-Glc	trioxid. C
PID	N-term.	N-term position in pre-protein	SequenCe	C pos. in P00698	Mods (variable)	SCore	z	ppm err.	Cleavage	CalC.M
1736	2	20	K.VFGRC[+162.05282]ELAAAMK.R	6	C5(Hex / 162.0528)	236.5	3	-0.217112	SpeCifiC	1456.71
1038	22	40	R.GYSLGNWVC[+162.05282]AAK.F	6	C9(Hex / 162.0528)	463.3	2	0.133626	SpeCifiC	1429.65
13737	40	58	N.TQATNRNTDGSTDYGILQ[+0.98402]IN[+0.98402]SRWWC[+162.05282]NDGR.T	64	Q18(Deamidated / 0.984); N20(Deamidated / 0.984); C25(Hex / 162.0528)	58.2	4	-3.18817	NRagged	3505.54
13580	40	58	N.TQATN[+0.98402]RNTDGSTDYGILQINSRWWC[+162.05282]N[+0.98402]DGR.T	64	N5(Deamidated / 0.984); C25(Hex / 162.0528); N26(Deamidated / 0.984)	148.1	4	0.717143	NRagged	3505.54
11262	46	64	R.NTDGSTDYGILQIN[+0.98402]SRWWC[+162.05282]NDGR.T	64	N14(Deamidated / 0.984); C19(Hex / 162.0528)	652.8	3	-1.26277	SpeCifiC	2833.22
11318	46	64	R.NTDGSTDYGILQIN[+0.98402]SRWWC[+162.05282]N[+0.98402]DGR.T	64	N14(Deamidated / 0.984); C19(Hex / 162.0528); N20(Deamidated / 0.984)	473.6	3	1.06199	SpeCifiC	2834.21
11242	46	64	R.NTDGSTDYGILQINSRWWC[+162.05282]N[+0.98402]DGR.T	64	C19(Hex / 162.0528); N20(Deamidated / 0.984)	595.9	3	0.45083	SpeCifiC	2833.22
8733	47	65	N.TDGSTDYGILQIN[+0.98402]SRWWC[+162.05282]NDGR.T	64	N13(Deamidated / 0.984); C18(Hex / 162.0528)	795.7	3	2.57424	NRagged	2719.18
8987	47	65	N.TDGSTDYGILQIN[+0.98402]SRWWC[+162.05282]N[+0.98402]DGR.T	64	N13(Deamidated / 0.984); C18(Hex / 162.0528); N19(Deamidated / 0.984)	648.5	3	1.32997	NRagged	2720.17
1721	57	75	L.QIN[+0.98402]SRWWC[+162.05282]NDGR.T	64	N3(Deamidated / 0.984); C8(Hex / 162.0528)	243.5	3	-1.29844	NRagged	1696.73
1662	57	75	L.QINSRWWC[+162.05282]N[+0.98402]DGR.T	64	C8(Hex / 162.0528); N9(Deamidated / 0.984)	192	3	4.78731	NRagged	1696.73
223	62	80	R.WWC[+162.05282]NDGR.T	64	C3(Hex / 162.0528)	277.1	2	0.501573	SpeCifiC	1097.42
292	62	80	R.WWC[+162.05282]N[+0.98402]DGR.T	64	C3(Hex / 162.0528); N4(Deamidated / 0.984)	276.4	2	-0.953069	SpeCifiC	1098.41
1516	62	80	R.WWC[+162.05282]NDGRTPGSR.N	64	C3(Hex / 162.0528)	249.5	3	-1.93935	SpeCifiC	1595.68
1553	62	80	R.WWC[+162.05282]N[+0.98402]DGRTPGSR.N	64	C3(Hex / 162.0528); N4(Deamidated / 0.984)	269.2	3	1.5471	SpeCifiC	1596.66
6838	74	92	R.NLC[+170.14190]NIPC[+162.05282]SALLSSDITASVN.C	76;80	C3(QAT / 170.1419); C7(Hex / 162.0528)	13.2	3	-1.22931	CRagged	2366.17
9798	74	92	R.NLC[+162.05282]NIPC[+170.14190]SALLSSDITASVN[+0.98402]C[+162.05282]AK.K	76;80;94	C3(Hex / 162.0528); C7(QAT / 170.1419); N20(Deamidated / 0.984); C21(Hex / 162.0528)	32.4	3	4.66575	SpeCifiC	2831.35
20606	74	92	R.NLC[-33.98772]NIPC[+162.05282]SALLSSDITASVNC[-33.98772]AKKIVSDGN[+0.98402]GMNAWVAWR.N	76;80;94	C3(Cys->Dha / -33.9877); C7(Hex / 162.0528); C21(Cys->Dha / -33.9877); N30(Deamidated / 0.984)	14.7	4	-5.00075	SpeCifiC	4216.06
3839	113	131	R.[+43.00581]N[+0.98402]RC[+162.05282]KGTDVQAWIR.G	115	NTerm(Carbamyl / 43.0058); N1(Deamidated / 0.984); C3(Hex / 162.0528)	153.4	3	0.741736	SpeCifiC	1751.83
1699	113	131	R.N[+0.98402]RC[+162.05282]KGTDVQAWIR.G	115	N1(Deamidated / 0.984); C3(Hex / 162.0528)	469.2	3	0.406082	SpeCifiC	1708.82
1643	113	131	R.NRC[+162.05282]KGTDVQAWIR.G	115	C3(Hex / 162.0528)	118.3	4	-0.0590344	SpeCifiC	1707.84
917	115	133	R.C[+162.05282]KGTDVQAWIR.G	115	C1(Hex / 162.0528)	345.1	3	1.67832	SpeCifiC	1437.69
1884	115	133	R.[+43.00581]C[+162.05282]KGTDVQAWIR.G	115	NTerm(Carbamyl / 43.0058); C1(Hex / 162.0528)	319.4	2	-1.0079	SpeCifiC	1480.7
2297	115	133	R.[+43.00581]C[+162.05282]KGTDVQAW[+31.98983]IR.G	115	NTerm(Carbamyl / 43.0058); C1(Hex / 162.0528); W9(Dioxidation / 31.9898)	27	3	1.14483	SpeCifiC	1512.69
1753	117	135	K.GTDVQAWIRGC[+162.05282]R.L	127	C11(Hex / 162.0528)	399.2	3	-1.0568	SpeCifiC	1522.72

## Sheet: hcd C & triox C
			PROCEDURE 3_Cys PE-tagging
			HCD
S-Qat	S-PE		the color code for modifications at Cys positions
Dha	C
S-Glc	trioxid. C
PID	N-term.	N-term position in pre-protein	SequenCe	C pos. in P00698	Mods (variable)	SCore	z	ppm err.	Cleavage	CalC.M
9279	46	64	R.[+43.00581]N[+0.98402]TDGSTDYGILQINSRWWC[+47.98474]NDGR.T	64	NTerm(Carbamyl / 43.0058); N1(Deamidated / 0.984); C19(Trioxidation / 47.9847)	1.8	3	2.57333	SpeCifiC	2762.16
1735	113	131	R.NRC[+47.98474]KGTDVQAWIR.G	115	C3(Trioxidation / 47.9847)	132.2	3	-2.22568	SpeCifiC	1593.77
8458	46	64	R.N[+0.98402]TDGSTDYGILQINSRWWCNDGRT.P	64	N1(Deamidated / 0.984)	196.8	4	-3.99808	CRagged	2772.22
8447	46	64	R.N[+0.98402]TDGSTDYGILQ[+0.98402]INSRWWCNDGRT.P	64	N1(Deamidated / 0.984); Q12(Deamidated / 0.984)	146.3	4	1.51823	CRagged	2773.2
8552	46	64	R.N[+0.98402]TDGSTDYGILQIN[+0.98402]SRWWCNDGRT.P	64	N1(Deamidated / 0.984); N14(Deamidated / 0.984)	215.9	4	-0.123312	CRagged	2773.2
8995	46	64	R.N[+0.98402]TDGSTDYGILQIN[+0.98402]SR[+43.00581]WWCNDGRT.P	64	N1(Deamidated / 0.984); N14(Deamidated / 0.984); R16(Carbamyl / 43.0058)	282.6	3	1.13351	CRagged	2816.21
9075	46	64	R.N[+0.98402]TDGSTDYGILQIN[+0.98402]SRWWCNDGR[+43.00581]T.P	64	N1(Deamidated / 0.984); N14(Deamidated / 0.984); R23(Carbamyl / 43.0058)	302	3	-1.70355	CRagged	2816.21
8971	46	64	R.N[+0.98402]TDGSTDYGILQINSR[+43.00581]WWCNDGRT.P	64	N1(Deamidated / 0.984); R16(Carbamyl / 43.0058)	335.8	3	-2.81881	CRagged	2815.23
