# Supplementary material for: Protein cysteine S-glycosylation: oxidative hydrolysis of protein S-glycosidic bonds in aqueous alkaline environments
Source: Amino Acids. 2022 Dec 2;55(1):61–74. doi: 10.1007/s00726-022-03208-7 (PMC9877059; doi:10.1007/s00726-022-03208-7)
Supplement: Supplementary file 7 — Supplementary file7 (XLSX 91 KB) [file 726_2022_3208_MOESM7_ESM.xlsx]

## Sheet: S-PE. Peps.
			Protein cysteine S-glycosylation: oxidative hydrolysis of protein S-glycosidic bonds in aqueous alkaline environments
			Alicja K. Buchowiecka
			alicja.buchowiecka@p.lodz.pl
			Lodz University of Technology
			2/22 Stefanowskiego Street
			50-537 Lodz, Poland
			Institute of Molecular and Industrial BiotechnologyPhone: +48 42 631 34 95
			ORCID: 0000-0002-6730-0898
			alicja.buchowiecka20@gmail.com
			PROCEDURE 4_Cys PE-tagging
			CID/HCD
S-Qat	S-PE		the color code for modifications at Cys positions	S-Qat
Dha	C			trioxid. C
S-Glc	trioxid. C			C
				S-PE
				S-Glc
				Dha
PID	N-term.	N-term position in pre-protein	SequenCe	C pos. in P00698	Mods (variable)	SCore	z	ppm err.	Cleavage	CalC.M
39599	6	24	R.C[+105.05785]ELAAAMK.R	6	C1(Pyridylethyl / 105.0578)	315.9	2	-0.845455	Specific	940.451
40668	22	40	R.GYSLGNWVC[+105.05785]AAK.F	30	C9(Pyridylethyl / 105.0578)	457.4	2	1.17824	Specific	1372.66
62595	22	40	R.GYSLGNWVC[+105.05785]AAKFESNFNTQATNRNTDGSTDYGILQINS.R	30	C9(Pyridylethyl / 105.0578)	143.1	4	3.54383	CRagged	4361.01
64894	22	40	R.GYSLGNWVC[+105.05785]AAKFESN[+0.98402]FNTQATNRNTDGSTDYGILQINS.R	30	C9(Pyridylethyl / 105.0578); N16(Deamidated / 0.984)	9.7	4	3.70066	CRagged	4361.99
24210	24	42	Y.[+43.00581]SLGNWVC[+105.05785]AAK[+43.00581]FESNFNTQATNRNTDGSTDYGILQINSR.W	30	NTerm(Carbamyl / 43.0058); C7(Pyridylethyl / 105.0578); K10(Carbamyl / 43.0058)	283.1	4	4.05849	NRagged	4383.04
8789	62	80	R.[+43.00581]W[+31.98983]WC[+105.05785]NDGRTPGSRNLCNIPC[+105.05785]SALL.S	64;76;80	NTerm(Carbamyl / 43.0058); W1(Dioxidation / 31.9898); C3(Pyridylethyl / 105.0578); C19(Pyridylethyl / 105.0578)	42	3	3.42617	CRagged	2860.3
5263	62	80	R.WWCN[+0.98402]DGRTPGSRN[+0.98402]LC[+105.05785]NIPC[-33.98772]SAL.L	64;76;80	N4(Deamidated / 0.984); N13(Deamidated / 0.984); C15(Pyridylethyl / 105.0578); C19(Cys->Dha / -33.9877)	2.1	3	-5.55045	CRagged	2535.14
8083	62	80	R.WWC[-33.98772]NDGRTPGSRNLC[+105.05785]NI.P	64;76	C3(Cys->Dha / -33.9877); C15(Pyridylethyl / 105.0578)	29.7	2	-3.15575	CRagged	2061.96
21868	74	92	R.[+43.00581]NLC[+105.05785]NIPC[+170.14190]SALLSSDITASVNCAKKIVSDGNGMNAWVAWR.N	76;80;94;	NTerm(Carbamyl / 43.0058); C3(Pyridylethyl / 105.0578); C7(QAT / 170.1419)	124	5	-1.32069	Specific	4439.2
22027	74	92	R.[+43.00581]NLC[+105.05785]NIPCSALLSSDITASVNC[+170.14190]AKKIVSDGN[+0.98402]GMNAWVAWR.N	76;80;94;	NTerm(Carbamyl / 43.0058); C3(Pyridylethyl / 105.0578); C21(QAT / 170.1419); N30(Deamidated / 0.984)	64.3	6	0.785674	Specific	4440.19
22123	74	92	R.NLC[+105.05785]NIPCSALLSSDITASVNC[+170.14190]AKK[+43.00581]IVSDGNGMNAWVAWR.N	76;80;94;	C3(Pyridylethyl / 105.0578); C21(QAT / 170.1419); K24(Carbamyl / 43.0058)	64.8	5	-1.42845	Specific	4439.2
23258	74	92	R.[+43.00581]NLC[+105.05785]N[+0.98402]IPCSALLSSDITASVNC[+170.14190]AKKIVSDGNGMNAWVAWR.N	76;80;94;	NTerm(Carbamyl / 43.0058); C3(Pyridylethyl / 105.0578); N4(Deamidated / 0.984); C21(QAT / 170.1419)	63.9	6	0.685625	Specific	4440.19
24090	74	92	R.[+43.00581]NLC[+105.05785]NIPCSALLSSDITASVN[+0.98402]C[+170.14190]AKKIVSDGNGMNAWVAWR.N	76;80;94;	NTerm(Carbamyl / 43.0058); C3(Pyridylethyl / 105.0578); N20(Deamidated / 0.984); C21(QAT / 170.1419)	3.3	6	-3.49692	Specific	4440.19
30988	74	92	R.[+43.00581]NLCNIPCSALLSSDITASVNC[+105.05785]AKKIVSDGNGMN[+0.98402]AWVAWR.N	76;80;94;	NTerm(Carbamyl / 43.0058); C21(Pyridylethyl / 105.0578); N33(Deamidated / 0.984)	373.6	4	5.03156	Specific	4270.04
31927	74	92	R.NLCNIPCSALLSSDITASVN[+0.98402]C[+105.05785]AKK[+43.00581]IVSDGN[+0.98402]GMNAWVAWR.N	76;80;94;	N20(Deamidated / 0.984); C21(Pyridylethyl / 105.0578); K24(Carbamyl / 43.0058); N30(Deamidated / 0.984)	392.4	4	4.79188	Specific	4271.03
35340	74	92	R.[+43.00581]NLCNIPCSALLSSDITASVNC[+105.05785]AK[+43.00581]KIVSDGNGMNAWVAWR.N	76;80;94;	NTerm(Carbamyl / 43.0058); C21(Pyridylethyl / 105.0578); K23(Carbamyl / 43.0058)	197.2	4	3.42598	Specific	4312.06
38056	74	92	R.NLCNIPCSALLSSDITASVNC[+105.05785]AK[+43.00581]KIVSDGN[+0.98402]GMNAWVAWR.N	76;80;94;	C21(Pyridylethyl / 105.0578); K23(Carbamyl / 43.0058); N30(Deamidated / 0.984)	321.8	4	4.90353	Specific	4270.04
38314	74	92	R.[+43.00581]NLCNIPC[+105.05785]SALLSSDITASVNCAKKIVSDGN[+0.98402]GMNAWVAWR.N	76;80;94;	NTerm(Carbamyl / 43.0058); C7(Pyridylethyl / 105.0578); N30(Deamidated / 0.984)	333.4	4	4.17929	Specific	4270.04
38579	74	92	R.[+43.00581]NLCN[+0.98402]IPC[+105.05785]SALLSSDITASVNCAKKIVSDGNGMNAWVAWR.N	76;80;94;	NTerm(Carbamyl / 43.0058); N4(Deamidated / 0.984); C7(Pyridylethyl / 105.0578)	261	4	4.33478	Specific	4270.04
59114	74	92	R.NLC[+170.14190]NIPC[+105.05785]SALLSSDITASVNCAK[+43.00581]KIVSDGNGMN[+0.98402]AWVAWR.N	76;80;94;	C3(QAT / 170.1419); C7(Pyridylethyl / 105.0578); K23(Carbamyl / 43.0058); N33(Deamidated / 0.984)	57.8	5	-0.515734	Specific	4440.19
59683	74	92	R.NLC[+170.14190]NIPCSALLSSDITASVN[+0.98402]C[+105.05785]AKK[+43.00581]IVSDGNGMNAWVAWR.N	76;80;94;	C3(QAT / 170.1419); N20(Deamidated / 0.984); C21(Pyridylethyl / 105.0578); K24(Carbamyl / 43.0058)	61.6	6	-3.49692	Specific	4440.19
66469	74	92	R.NLCNIPCSALLSSDITASVNC[+105.05785]AKK[+43.00581]IVSDGN[+0.98402]GMNAWVAWR.N	76;80;94;	C21(Pyridylethyl / 105.0578); K24(Carbamyl / 43.0058); N30(Deamidated / 0.984)	327.1	4	0.265057	Specific	4270.04
69527	74	92	R.NLCNIPC[+105.05785]SALLSSDITASVNCAK[+43.00581]K[+43.00581]IVSDGNGMNAWVAWR.N	76;80;94;	C7(Pyridylethyl / 105.0578); K23(Carbamyl / 43.0058); K24(Carbamyl / 43.0058)	185.8	4	3.42598	Specific	4312.06
69680	74	92	R.NLCNIPC[+105.05785]SALLSSDITASVNCAKK[+43.00581]IVSDGNGMN[+0.98402]AWVAWR.N	76;80;94;	C7(Pyridylethyl / 105.0578); K24(Carbamyl / 43.0058); N33(Deamidated / 0.984)	34.3	5	3.50375	Specific	4270.04
70618	74	92	R.NLCNIPCSALLSSDITASVNC[+105.05785]AKK[+43.00581]IVSDGNGMNAWVAWR.N	76;80;94;	C21(Pyridylethyl / 105.0578); K24(Carbamyl / 43.0058)	73.6	5	-0.0783064	Specific	4269.06
72048	74	92	R.NLCNIPC[+105.05785]SALLSSDITASVNCAKK[+43.00581]IVSDGN[+0.98402]GMNAWVAWR.N	76;80;94;	C7(Pyridylethyl / 105.0578); K24(Carbamyl / 43.0058); N30(Deamidated / 0.984)	357.9	4	4.17929	Specific	4270.04
72310	74	92	R.NLC[+105.05785]NIPCSALLSSDITASVNCAKK[+43.00581]IVSDGN[+0.98402]GMNAWVAWR.N	76;80;94;	C3(Pyridylethyl / 105.0578); K24(Carbamyl / 43.0058); N30(Deamidated / 0.984)	400.3	4	4.33478	Specific	4270.04
22310	74	92	R.[+43.00581]NLC[+105.05785]N[+0.98402]IPC[+47.98474]SALLSSDITASVNCAKKIVSDGNGMNAWVAWR.N	76;80;94;	NTerm(Carbamyl / 43.0058); C3(Pyridylethyl / 105.0578); N4(Deamidated / 0.984); C7(Trioxidation / 47.9847)	186.2	4	5.63994	Specific	4318.03
24789	74	92	R.NLC[+47.98474]NIPC[+105.05785]SALLSSDITASVN[+0.98402]C[+105.05785]AKKIVSDGNGMNAWVAWR.N	76;80;94;	C3(Trioxidation / 47.9847); C7(Pyridylethyl / 105.0578); N20(Deamidated / 0.984); C21(Pyridylethyl / 105.0578)	48.3	5	-1.89278	Specific	4380.08
26431	74	92	R.[+43.00581]NLCNIPC[+105.05785]SALLSSDITASVNC[+47.98474]AK[+43.00581]KIVSDGNGMNAWVAWR.N	76;80;94;	NTerm(Carbamyl / 43.0058); C7(Pyridylethyl / 105.0578); C21(Trioxidation / 47.9847); K23(Carbamyl / 43.0058)	117.2	4	-5.87064	Specific	4360.05
33535	74	92	R.NLC[+47.98474]NIPC[+105.05785]SALLSSDITASVNC[-33.98772]AKKIVSDGNGM[+31.98983]NAWVAWR.N	76;80;94;	C3(Trioxidation / 47.9847); C7(Pyridylethyl / 105.0578); C21(Cys->Dha / -33.9877); M32(Dioxidation / 31.9898)	82	5	5.95332	Specific	4272.04
1575	74	92	R.NLC[+170.14190]NIPC[+105.05785]SAL.L	76;80	C3(QAT / 170.1419); C7(Pyridylethyl / 105.0578)	4.1	2	-5.56508	CRagged	1321.69
18857	75	93	N.LC[+105.05785]NIPC[+105.05785]SALLSSDITASVNCAKKIVSDGNGMNAWVAWR.N	76;80;94;	C2(Pyridylethyl / 105.0578); C6(Pyridylethyl / 105.0578)	268.8	4	-4.7188	NRagged	4217.07
19392	75	93	N.LCNIPC[+105.05785]SALLSSDITASVNC[+105.05785]AKKIVSDGNGMN[+0.98402]AWVAWR.N	76;80;94;	C6(Pyridylethyl / 105.0578); C20(Pyridylethyl / 105.0578); N32(Deamidated / 0.984)	312.9	4	-0.0633552	NRagged	4218.05
19625	75	93	N.LC[+105.05785]NIPC[+105.05785]SALLSSDITASVNCAKKIVSDGNGMN[+0.98402]AWVAWR.N	76;80;94;	C2(Pyridylethyl / 105.0578); C6(Pyridylethyl / 105.0578); N32(Deamidated / 0.984)	247.6	4	-1.23438	NRagged	4218.05
34311	75	93	N.LC[+105.05785]N[+0.98402]IPC[+105.05785]SALLSSDITASVNCAKKIVSDGNGMN[+0.98402]AWVAWR.N	76;80;94;	C2(Pyridylethyl / 105.0578); N3(Deamidated / 0.984); C6(Pyridylethyl / 105.0578); N32(Deamidated / 0.984)	265.9	4	2.19972	NRagged	4219.04
72350	75	93	N.LC[+105.05785]NIPC[+105.05785]SALLSSDITASVNCAKKIVSDGN[+0.98402]GMNAWVAWR.N	76;80;94;	C2(Pyridylethyl / 105.0578); C6(Pyridylethyl / 105.0578); N29(Deamidated / 0.984)	365.2	4	-1.58598	NRagged	4218.05
72844	75	93	N.LC[+105.05785]NIPCSALLSSDITASVNC[+105.05785]AKKIVSDGNGMN[+0.98402]AWVAWR.N	76;80;94;	C2(Pyridylethyl / 105.0578); C20(Pyridylethyl / 105.0578); N32(Deamidated / 0.984)	231.1	4	0.909376	NRagged	4218.05
31847	76	94	L.C[+47.98474]NIPC[+170.14190]SALLSSDITASVNC[+105.05785]AKKIVSDGN[+0.98402]GMNAWVAWR.N	76;80;94;	C1(Trioxidation / 47.9847); C5(QAT / 170.1419); C19(Pyridylethyl / 105.0578); N28(Deamidated / 0.984)	317.7	4	0.657458	NRagged	4218.04
38659	76	94	L.C[+47.98474]NIPC[+105.05785]SALLSSDITASVNC[+170.14190]AKKIVSDGN[+0.98402]GMNAWVAWR.N	76;80;94;	C1(Trioxidation / 47.9847); C5(Pyridylethyl / 105.0578); C19(QAT / 170.1419); N28(Deamidated / 0.984)	266.6	4	1.8082	NRagged	4218.04
41735	113	131	R.NRC[+105.05785]KGTDVQAWIR.G	115	C3(Pyridylethyl / 105.0578)	233.6	3	-1.39753	Specific	1650.84

## Sheet: S-glyc. Peps
			PROCEDURE 4_Cys PE-tagging
			CID/HCD
	S-Qat	S-PE		S-Qat
	Dha	C	the color code for modifications at Cys positions	trioxid. C
	S-Glc	trioxid. C		C
				S-PE
				S-Glc
				Dha
PID	N-term	Pos. in Pre-protein	Sequence	C pos in P00698	Mods (variable)	Score	z	ppm err.	Cleavage	Calc.M
41504	1	19	G.KVFGRC[+162.05282]ELAAAM[+15.99492]K.R	6	C6(Hex / 162.0528); M12(Oxidation / 15.9949)	354.8	2	0.698395	NRagged	1600.8
41564	1	19	G.KVFGRC[+162.05282]ELAAAMK.R	6	C6(Hex / 162.0528)	516.3	2	0.694451	NRagged	1584.8
42012	1	19	G.[+43.00581]K[+43.00581]VFGRC[+162.05282]ELAAAMK.R	6	NTerm(Carbamyl / 43.0058); K1(Carbamyl / 43.0058); C6(Hex / 162.0528)	311.1	2	-0.785198	NRagged	1670.81
40466	2	20	K.VFGRC[+162.05282]ELAAAMK.R	6	C5(Hex / 162.0528)	547.3	2	0.915339	Specific	1456.71
41754	2	20	K.VFGRC[+162.05282]ELAAAMK[+43.00581]R.H	6	C5(Hex / 162.0528); K12(Carbamyl / 43.0058)	196.2	3	-0.584751	Specific	1655.81
39819	6	24	R.C[+162.05282]ELAAAMKR.H	6	C1(Hex / 162.0528)	458.8	3	-2.21546	Specific	1153.55
39987	6	24	R.C[+162.05282]ELAAAMK.R	6	C1(Hex / 162.0528)	266.3	2	-0.494074	Specific	997.446
40121	6	24	R.C[+162.05282]ELAAAMK[+43.00581]R.H	6	C1(Hex / 162.0528); K8(Carbamyl / 43.0058)	335.9	2	-0.317884	Specific	1196.55
44069	6	24	R.C[+162.05282]ELAAAM[+15.99492]KRHGLDNYR.G	6	C1(Hex / 162.0528); M7(Oxidation / 15.9949)	351.3	3	-1.25608	Specific	2024.94
44145	6	24	R.C[+162.05282]ELAAAMKRHGLDNYR.G	6	C1(Hex / 162.0528)	193.3	4	-5.39027	Specific	2008.95
44435	15	33	R.HGLDNYRGYSLGNWVC[+162.05282]AAK.F	30	C16(Hex / 162.0528)	631.4	3	-1.56596	Specific	2285.05
44692	15	33	R.HGLDN[+0.98402]YRGYSLGNWVC[+162.05282]AAK.F	30	N5(Deamidated / 0.984); C16(Hex / 162.0528)	435.2	3	1.67578	Specific	2286.04
1034	22	40	R.GYSLGNW[+31.98983]VC[+162.05282]AAK.F	30	W7(Dioxidation / 31.9898); C9(Hex / 162.0528)	259.4	2	2.36648	Specific	1461.64
1319	22	40	R.GYSLGNWVC[+162.05282]AAK.F	30	C9(Hex / 162.0528)	533.4	2	0.210972	Specific	1429.65
1509	22	40	R.GYSLGN[+0.98402]WVC[+162.05282]AAK.F	30	N6(Deamidated / 0.984); C9(Hex / 162.0528)	465.3	2	3.68064	Specific	1430.64
40523	24	42	Y.SLGNWVC[+162.05282]AAK.F	30	C7(Hex / 162.0528)	384	2	0.353487	NRagged	1209.57
21746	34	52	K.FESNFN[+0.98402]TQATNRNTDGSTDYGILQINSRWWC[+162.05282]NDGR.T	64	N6(Deamidated / 0.984); C31(Hex / 162.0528)	369.9	4	1.84763	Specific	4242.86
22392	34	52	K.FESNFNTQATNRNTDGSTDYGILQINSRWWC[+162.05282]N[+0.98402]DGR.T	64	C31(Hex / 162.0528); N32(Deamidated / 0.984)	471.4	4	-1.56888	Specific	4242.86
22511	34	52	K.FESNFN[+0.98402]TQATNRNTDGSTDYGILQINSRWWC[+162.05282]N[+0.98402]DGR.T	64	N6(Deamidated / 0.984); C31(Hex / 162.0528); N32(Deamidated / 0.984)	546.5	4	3.35604	Specific	4243.84
23165	34	52	K.FESNFN[+0.98402]TQATNRNTDGSTDYGILQIN[+0.98402]SRWWC[+162.05282]NDGR.T	64	N6(Deamidated / 0.984); N26(Deamidated / 0.984); C31(Hex / 162.0528)	413.1	4	2.80066	Specific	4243.84
23338	34	52	K.FESNFN[+0.98402]TQATNRNTDGSTDYGILQ[+0.98402]IN[+0.98402]SRWWC[+162.05282]NDGR.T	64	N6(Deamidated / 0.984); Q24(Deamidated / 0.984); N26(Deamidated / 0.984); C31(Hex / 162.0528)	418.7	4	1.94807	Specific	4244.83
23530	34	52	K.FESNFNTQ[+0.98402]ATNRNTDGSTDYGILQIN[+0.98402]SRWWC[+162.05282]NDGR.T	64	Q8(Deamidated / 0.984); N26(Deamidated / 0.984); C31(Hex / 162.0528)	145.9	4	-3.38636	Specific	4243.84
57532	34	52	K.FESNFNTQATNRNTDGSTDYGILQINSRWWC[+162.05282]NDGR.T	64	C31(Hex / 162.0528)	487.3	4	-0.204159	Specific	4241.87
57923	34	52	K.FESNFNTQATNRNTDGSTDYGILQ[+0.98402]INSRWWC[+162.05282]NDGR.T	64	Q24(Deamidated / 0.984); C31(Hex / 162.0528)	618.1	4	3.91697	Specific	4242.86
58318	34	52	K.FESNFNTQATNRNTDGSTDYGILQIN[+0.98402]SRWWC[+162.05282]NDGR.T	64	N26(Deamidated / 0.984); C31(Hex / 162.0528)	676.7	4	-1.20011	Specific	4242.86
58465	34	52	K.FESNFNTQATNRN[+0.98402]TDGSTDYGILQ[+0.98402]INSRWWC[+162.05282]NDGR.T	64	N13(Deamidated / 0.984); Q24(Deamidated / 0.984); C31(Hex / 162.0528)	584	4	1.46921	Specific	4243.84
58625	34	52	K.FESNFN[+0.98402]TQATNRNTDGSTDYGILQ[+0.98402]INSRWWC[+162.05282]NDGR.T	64	N6(Deamidated / 0.984); Q24(Deamidated / 0.984); C31(Hex / 162.0528)	670	4	1.39577	Specific	4243.84
14249	46	64	R.NTDGSTDYGILQINSRWWC[+162.05282]N[+0.98402]DGR.T	64	C19(Hex / 162.0528); N20(Deamidated / 0.984)	702.8	3	4.00093	Specific	2833.22
50264	46	64	R.NTDGSTDYGILQINSRWWC[+162.05282]NDGR.T	64	C19(Hex / 162.0528)	513.5	3	0.839385	Specific	2832.24
50682	46	64	R.NTDGSTDYGILQIN[+0.98402]SRWWC[+162.05282]NDGR.T	64	N14(Deamidated / 0.984); C19(Hex / 162.0528)	727.8	3	3.58258	Specific	2833.22
40298	62	80	R.WWC[+162.05282]NDGR.T	64	C3(Hex / 162.0528)	274.1	2	-1.10168	Specific	1097.42
40439	62	80	R.WWC[+162.05282]N[+0.98402]DGR.T	64	C3(Hex / 162.0528); N4(Deamidated / 0.984)	265.9	2	-0.286879	Specific	1098.41
41553	62	80	R.WWC[+162.05282]NDGRTPGSR.N	64	C3(Hex / 162.0528)	61.7	3	-0.907246	Specific	1595.68
41600	62	80	R.WWC[+162.05282]N[+0.98402]DGRTPGSR.N	64	C3(Hex / 162.0528); N4(Deamidated / 0.984)	574.6	2	-1.00279	Specific	1596.66
9579	69	87	R.TPGSRN[+0.98402]LC[+162.05282]NIPC[+170.14190]SALLSSDITASVNC[+162.05282]AK.K	76;80;94	N6(Deamidated / 0.984); C8(Hex / 162.0528); C12(QAT / 170.1419); C26(Hex / 162.0528)	112.1	4	0.349546	Specific	3329.6
47781	69	87	R.TPGSRNLC[+162.05282]NIPC[+162.05282]SALLSSDITASVN[+0.98402]C[+170.14190]AK.K	76;80;94	C8(Hex / 162.0528); C12(Hex / 162.0528); N25(Deamidated / 0.984); C26(QAT / 170.1419)	70	4	0.349546	Specific	3329.6
354	69	87	R.TPGSRN[+0.98402]LC[+162.05282]N.I	76	N6(Deamidated / 0.984); C8(Hex / 162.0528)	213.4	2	-3.30956	CRagged	1123.48
8525	69	87	R.TPGSRNLC[+170.14190]NIPC[+162.05282]SALLSSDITASVNC[+170.14190]AK.K	76;80;94	C8(QAT / 170.1419); C12(Hex / 162.0528); C26(QAT / 170.1419)	95.8	4	-0.836836	Specific	3336.71
9467	69	87	R.TPGSRN[+0.98402]LC[+162.05282]NIPC[-33.98772]SALLSSDITASVNC[-33.98772]AKK.I	76;80;94	N6(Deamidated / 0.984); C8(Hex / 162.0528); C12(Cys->Dha / -33.9877); C26(Cys->Dha / -33.9877)	196.4	3	1.33774	Specific	3057.53
11346	74	92	R.NLC[+170.14190]NIPC[+162.05282]SALLSSDITASVN[+0.98402]C[+162.05282]AK.K	76;80;94	C3(QAT / 170.1419); C7(Hex / 162.0528); N20(Deamidated / 0.984); C21(Hex / 162.0528)	332.2	3	3.54683	Specific	2831.35
47497	74	92	R.NLC[+162.05282]NIPC[+170.14190]SALLSSDITASVNC[+162.05282]AK.K	76;80;94	C3(Hex / 162.0528); C7(QAT / 170.1419); C21(Hex / 162.0528)	506	3	0.706383	Specific	2830.36
49010	74	92	R.NLC[+162.05282]NIPC[+170.14190]SALLSSDITASVN[+0.98402]C[+162.05282]AK.K	76;80;94	C3(Hex / 162.0528); C7(QAT / 170.1419); N20(Deamidated / 0.984); C21(Hex / 162.0528)	445.7	3	3.34973	Specific	2831.35
2542	74	92	R.NLC[+162.05282]NIPC[+170.14190]SALLS.S	76;80	C3(Hex / 162.0528); C7(QAT / 170.1419)	150.1	2	1.00823	CRagged	1578.8
8609	74	92	R.NLC[+162.05282]NIPC[+170.14190]SALLSSDITASVNC[-33.98772]AKK.I	76;80;94	C3(Hex / 162.0528); C7(QAT / 170.1419); C21(Cys->Dha / -33.9877)	264.2	3	-0.120459	Specific	2762.42
8684	74	92	R.NLC[+170.14190]NIPC[+162.05282]SALLSSDITASVNC[-33.98772]AKK.I	76;80;94	C3(QAT / 170.1419); C7(Hex / 162.0528); C21(Cys->Dha / -33.9877)	86.4	4	-1.99724	Specific	2762.42
9273	74	92	R.NLC[+170.14190]N[+0.98402]IPC[+162.05282]SALLSSDITASVNC[-33.98772]AKK.I	76;80;94	C3(QAT / 170.1419); N4(Deamidated / 0.984); C7(Hex / 162.0528); C21(Cys->Dha / -33.9877)	140.7	4	3.80285	Specific	2763.4
9319	74	92	R.NLC[+170.14190]NIPC[+162.05282]SALLSSDITASVN[+0.98402]C[+170.14190]AK.K	76;80;94	C3(QAT / 170.1419); C7(Hex / 162.0528); N20(Deamidated / 0.984); C21(QAT / 170.1419)	251	3	3.3822	Specific	2839.44
9779	74	92	R.N[+0.98402]LC[+162.05282]NIPC[+170.14190]SALLSSDITASVNC[-33.98772]AKK.I	76;80;94	N1(Deamidated / 0.984); C3(Hex / 162.0528); C7(QAT / 170.1419); C21(Cys->Dha / -33.9877)	65.5	3	2.30328	Specific	2763.4
9882	74	92	R.NLC[+170.14190]N[+0.98402]IPC[-33.98772]SALLSSDITASVNC[+162.05282]AKK.I	76;80;94	C3(QAT / 170.1419); N4(Deamidated / 0.984); C7(Cys->Dha / -33.9877); C21(Hex / 162.0528)	34.5	4	2.04596	Specific	2763.4
17040	74	92	R.N[+0.98402]LC[-33.98772]NIPC[-33.98772]SALLSSDITASVNC[+162.05282]AKKIVSDGNGMNAWVAWR.N	76;80;94	N1(Deamidated / 0.984); C3(Cys->Dha / -33.9877); C7(Cys->Dha / -33.9877); C21(Hex / 162.0528)	357.2	4	-3.60376	Specific	4216.06
17160	74	92	R.NLC[-33.98772]NIPC[-33.98772]SALLSSDITASVNC[+162.05282]AKKIVSDGN[+0.98402]GMNAWVAWR.N	76;80;94	C3(Cys->Dha / -33.9877); C7(Cys->Dha / -33.9877); C21(Hex / 162.0528); N30(Deamidated / 0.984)	390.9	4	-1.62922	Specific	4216.06
17640	74	92	R.NLC[-33.98772]NIPC[-33.98772]SALLSSDITASVN[+0.98402]C[+162.05282]AKKIVSDGNGMNAWVAWR.N	76;80;94	C3(Cys->Dha / -33.9877); C7(Cys->Dha / -33.9877); N20(Deamidated / 0.984); C21(Hex / 162.0528)	338.8	4	-3.89555	Specific	4216.06
41856	74	92	R.NLC[+170.14190]NIPC[+162.05282]SALLS.S	76;80	C3(QAT / 170.1419); C7(Hex / 162.0528)	69	2	1.00823	CRagged	1578.8
47563	74	92	R.NLC[+170.14190]NIPC[+162.05282]SALLSSDITASVN[+0.98402]C[-33.98772]AKK.I	76;80;94	C3(QAT / 170.1419); C7(Hex / 162.0528); N20(Deamidated / 0.984); C21(Cys->Dha / -33.9877)	51.6	4	2.31091	Specific	2763.4
47584	74	92	R.NLC[+162.05282]N[+0.98402]IPC[+170.14190]SALLSSDITASVNC[+170.14190]AK.K	76;80;94	C3(Hex / 162.0528); N4(Deamidated / 0.984); C7(QAT / 170.1419); C21(QAT / 170.1419)	391.2	3	3.3822	Specific	2839.44
47653	74	92	R.NLC[+170.14190]NIPC[+162.05282]SALLSSDITASVNC[+170.14190]AK.K	76;80;94	C3(QAT / 170.1419); C7(Hex / 162.0528); C21(QAT / 170.1419)	540.2	3	-0.556409	Specific	2838.45
47935	74	92	R.NLC[+162.05282]N[+0.98402]IPC[+170.14190]SALLSSDITASVNC[-33.98772]AKK.I	76;80;94	C3(Hex / 162.0528); N4(Deamidated / 0.984); C7(QAT / 170.1419); C21(Cys->Dha / -33.9877)	78.5	3	2.30328	Specific	2763.4
48024	74	92	R.NLC[+170.14190]N[+0.98402]IPC[+162.05282]SALLSSDITASVNC[+170.14190]AK.K	76;80;94	C3(QAT / 170.1419); N4(Deamidated / 0.984); C7(Hex / 162.0528); C21(QAT / 170.1419)	261.5	4	2.69547	Specific	2839.44
53456	74	92	R.NLC[+162.05282]NIPC[-33.98772]SALLSSDITASVN[+0.98402]C[-33.98772]AKKIVSDGNGMNAWVAWR.N	76;80;94	C3(Hex / 162.0528); C7(Cys->Dha / -33.9877); N20(Deamidated / 0.984); C21(Cys->Dha / -33.9877)	304.9	4	-1.39147	Specific	4216.06
53868	74	92	R.NLC[-33.98772]N[+0.98402]IPC[-33.98772]SALLSSDITASVNC[+162.05282]AKKIVSDGNGMNAWVAWR.N	76;80;94	C3(Cys->Dha / -33.9877); N4(Deamidated / 0.984); C7(Cys->Dha / -33.9877); C21(Hex / 162.0528)	119.9	4	-3.09739	Specific	4216.06
54437	74	92	R.NLC[-33.98772]N[+0.98402]IPC[+162.05282]SALLSSDITASVNC[-33.98772]AKKIVSDGNGMNAWVAWR.N	76;80;94	C3(Cys->Dha / -33.9877); N4(Deamidated / 0.984); C7(Hex / 162.0528); C21(Cys->Dha / -33.9877)	170.2	4	-3.1269	Specific	4216.06
54944	74	92	R.NLC[-33.98772]NIPC[+162.05282]SALLSSDITASVNC[-33.98772]AKKIVSDGN[+0.98402]GMNAWVAWR.N	76;80;94	C3(Cys->Dha / -33.9877); C7(Hex / 162.0528); C21(Cys->Dha / -33.9877); N30(Deamidated / 0.984)	443.5	4	-2.81933	Specific	4216.06
55695	74	92	R.NLC[+162.05282]NIPC[-33.98772]SALLSSDITASVNC[-33.98772]AKKIVSDGN[+0.98402]GMNAWVAWR.N	76;80;94	C3(Hex / 162.0528); C7(Cys->Dha / -33.9877); C21(Cys->Dha / -33.9877); N30(Deamidated / 0.984)	589.7	4	-3.04182	Specific	4216.06
55780	74	92	R.NLC[-33.98772]NIPC[+162.05282]SALLSSDITASVN[+0.98402]C[-33.98772]AKKIVSDGNGMNAWVAWR.N	76;80;94	C3(Cys->Dha / -33.9877); C7(Hex / 162.0528); N20(Deamidated / 0.984); C21(Cys->Dha / -33.9877)	445.7	4	-1.27087	Specific	4216.06
29684	74	92	R.NLC[+162.05282]NIPC[+170.14190]SALLSSDITASVNCAKKIVSDGN[+0.98402]GMNAWVAWR.N	76;80;94	C3(Hex / 162.0528); C7(QAT / 170.1419); N30(Deamidated / 0.984)	156.4	4	2.4108	Specific	4454.17
64435	74	92	R.NLC[+162.05282]NIPCSALLSSDITASVNC[+170.14190]AKKIVSDGN[+0.98402]GMNAWVAWR.N	76;80;94	C3(Hex / 162.0528); C21(QAT / 170.1419); N30(Deamidated / 0.984)	38.7	4	2.4108	Specific	4454.17
72647	76	94	L.[+43.00581]C[+170.14190]NIPC[+162.05282]SALLSSDITASVNCAKKIVSDGN[+0.98402]GMNAWVAWR.N	76;80;94	NTerm(Carbamyl / 43.0058); C1(QAT / 170.1419); C5(Hex / 162.0528); N28(Deamidated / 0.984)	272.6	4	4.9914	NRagged	4270.05
44846	91	109	A.SVNC[+162.05282]AKKIVSDGNGM[+15.99492]NAWVAWR.N	94	C4(Hex / 162.0528); M15(Oxidation / 15.9949)	112.3	5	-4.88016	NRagged	2583.22
41624	113	131	R.NRC[+162.05282]KGTDVQAWIR.G	115	C3(Hex / 162.0528)	606.9	2	1.65186	Specific	1707.84
41672	113	131	R.N[+0.98402]RC[+162.05282]KGTDVQAWIR.G	115	N1(Deamidated / 0.984); C3(Hex / 162.0528)	542	2	-0.0993808	Specific	1708.82
41747	113	131	R.N[+0.98402]RC[+162.05282]KGTDVQ[+0.98402]AWIR.G	115	N1(Deamidated / 0.984); C3(Hex / 162.0528); Q9(Deamidated / 0.984)	435.7	2	3.36009	Specific	1709.8
41802	113	131	R.[+43.00581]N[+0.98402]RC[+162.05282]KGTDVQAWIR.G	115	NTerm(Carbamyl / 43.0058); N1(Deamidated / 0.984); C3(Hex / 162.0528)	219.4	3	2.89759	Specific	1751.83
1078	115	133	R.C[+162.05282]KGTDVQAWIR.G	115	C1(Hex / 162.0528)	395	2	0.901379	Specific	1437.69
40505	117	135	K.GTDVQAWIRGC[+162.05282]R.L	127	C11(Hex / 162.0528)	731.2	2	0.226203	Specific	1522.72

## Sheet: C & triox C
			PROCEDURE 4_Cys PE-tagging
			CID/HCD
S-Qat	S-PE		the color code for modifications at Cys positions	S-Qat
Dha	C			trioxid. C
S-Glc	trioxid. C			C
				S-PE
				S-Glc
				Dha
PID	N-term.	N-term position in pre-protein	SequenCe	C pos. in P00698	Mods (variable)	SCore	z	ppm err.	Cleavage	CalC.M
40239	1	19	G.KVFGRCELAAAMK.R	6		138	3	-0.460135	NRagged	1422.75
40376	3	21	V.[+43.00581]FGR[+43.00581]CELAAAMKR.H	6	NTerm(Carbamyl / 43.0058); R3(Carbamyl / 43.0058)	113	3	-2.66925	NRagged	1437.7
8789	62	80	R.[+43.00581]W[+31.98983]WC[+105.05785]NDGRTPGSRNLCNIPC[+105.05785]SALL.S	64;76;80	NTerm(Carbamyl / 43.0058); W1(Dioxidation / 31.9898); C3(Pyridylethyl / 105.0578); C19(Pyridylethyl / 105.0578)	42	3	3.42617	CRagged	2860.3
5263	62	80	R.WWCN[+0.98402]DGRTPGSRN[+0.98402]LC[+105.05785]NIPC[-33.98772]SAL.L	64;76;80	N4(Deamidated / 0.984); N13(Deamidated / 0.984); C15(Pyridylethyl / 105.0578); C19(Cys->Dha / -33.9877)	2.1	3	-5.55045	CRagged	2535.14
13083	62	80	R.WW[+31.98983]C[-33.98772]NDGRTPGSRNLC[+170.14190]NIPCSALLS.S	64;76;80	W2(Dioxidation / 31.9898); C3(Cys->Dha / -33.9877); C15(QAT / 170.1419)	0.2	3	-4.24758	CRagged	2830.36
10301	62	80	R.[+43.00581]WWCN[+0.98402]DGRTPGSRNLC[-33.98772]NIPC[+170.14190]SALL.S	64;76;80	NTerm(Carbamyl / 43.0058); N4(Deamidated / 0.984); C15(Cys->Dha / -33.9877); C19(QAT / 170.1419)	79.1	3	-3.24634	CRagged	2755.33
10911	62	80	R.[+43.00581]WWCNDGRTPGSRN[+0.98402]LC[-33.98772]NIPC[+170.14190]SALL.S	64;76;80	NTerm(Carbamyl / 43.0058); N13(Deamidated / 0.984); C15(Cys->Dha / -33.9877); C19(QAT / 170.1419)	90.2	3	-4.77099	CRagged	2755.33
21868	74	92	R.[+43.00581]NLC[+105.05785]NIPC[+170.14190]SALLSSDITASVNCAKKIVSDGNGMNAWVAWR.N	76;80;94;	NTerm(Carbamyl / 43.0058); C3(Pyridylethyl / 105.0578); C7(QAT / 170.1419)	124	5	-1.32069	Specific	4439.2
22027	74	92	R.[+43.00581]NLC[+105.05785]NIPCSALLSSDITASVNC[+170.14190]AKKIVSDGN[+0.98402]GMNAWVAWR.N	76;80;94;	NTerm(Carbamyl / 43.0058); C3(Pyridylethyl / 105.0578); C21(QAT / 170.1419); N30(Deamidated / 0.984)	64.3	6	0.785674	Specific	4440.19
22123	74	92	R.NLC[+105.05785]NIPCSALLSSDITASVNC[+170.14190]AKK[+43.00581]IVSDGNGMNAWVAWR.N	76;80;94;	C3(Pyridylethyl / 105.0578); C21(QAT / 170.1419); K24(Carbamyl / 43.0058)	64.8	5	-1.42845	Specific	4439.2
23258	74	92	R.[+43.00581]NLC[+105.05785]N[+0.98402]IPCSALLSSDITASVNC[+170.14190]AKKIVSDGNGMNAWVAWR.N	76;80;94;	NTerm(Carbamyl / 43.0058); C3(Pyridylethyl / 105.0578); N4(Deamidated / 0.984); C21(QAT / 170.1419)	63.9	6	0.685625	Specific	4440.19
24090	74	92	R.[+43.00581]NLC[+105.05785]NIPCSALLSSDITASVN[+0.98402]C[+170.14190]AKKIVSDGNGMNAWVAWR.N	76;80;94;	NTerm(Carbamyl / 43.0058); C3(Pyridylethyl / 105.0578); N20(Deamidated / 0.984); C21(QAT / 170.1419)	3.3	6	-3.49692	Specific	4440.19
30988	74	92	R.[+43.00581]NLCNIPCSALLSSDITASVNC[+105.05785]AKKIVSDGNGMN[+0.98402]AWVAWR.N	76;80;94;	NTerm(Carbamyl / 43.0058); C21(Pyridylethyl / 105.0578); N33(Deamidated / 0.984)	373.6	4	5.03156	Specific	4270.04
31927	74	92	R.NLCNIPCSALLSSDITASVN[+0.98402]C[+105.05785]AKK[+43.00581]IVSDGN[+0.98402]GMNAWVAWR.N	76;80;94;	N20(Deamidated / 0.984); C21(Pyridylethyl / 105.0578); K24(Carbamyl / 43.0058); N30(Deamidated / 0.984)	392.4	4	4.79188	Specific	4271.03
35340	74	92	R.[+43.00581]NLCNIPCSALLSSDITASVNC[+105.05785]AK[+43.00581]KIVSDGNGMNAWVAWR.N	76;80;94;	NTerm(Carbamyl / 43.0058); C21(Pyridylethyl / 105.0578); K23(Carbamyl / 43.0058)	197.2	4	3.42598	Specific	4312.06
38056	74	92	R.NLCNIPCSALLSSDITASVNC[+105.05785]AK[+43.00581]KIVSDGN[+0.98402]GMNAWVAWR.N	76;80;94;	C21(Pyridylethyl / 105.0578); K23(Carbamyl / 43.0058); N30(Deamidated / 0.984)	321.8	4	4.90353	Specific	4270.04
38314	74	92	R.[+43.00581]NLCNIPC[+105.05785]SALLSSDITASVNCAKKIVSDGN[+0.98402]GMNAWVAWR.N	76;80;94;	NTerm(Carbamyl / 43.0058); C7(Pyridylethyl / 105.0578); N30(Deamidated / 0.984)	333.4	4	4.17929	Specific	4270.04
38579	74	92	R.[+43.00581]NLCN[+0.98402]IPC[+105.05785]SALLSSDITASVNCAKKIVSDGNGMNAWVAWR.N	76;80;94;	NTerm(Carbamyl / 43.0058); N4(Deamidated / 0.984); C7(Pyridylethyl / 105.0578)	261	4	4.33478	Specific	4270.04
59114	74	92	R.NLC[+170.14190]NIPC[+105.05785]SALLSSDITASVNCAK[+43.00581]KIVSDGNGMN[+0.98402]AWVAWR.N	76;80;94;	C3(QAT / 170.1419); C7(Pyridylethyl / 105.0578); K23(Carbamyl / 43.0058); N33(Deamidated / 0.984)	57.8	5	-0.515734	Specific	4440.19
59683	74	92	R.NLC[+170.14190]NIPCSALLSSDITASVN[+0.98402]C[+105.05785]AKK[+43.00581]IVSDGNGMNAWVAWR.N	76;80;94;	C3(QAT / 170.1419); N20(Deamidated / 0.984); C21(Pyridylethyl / 105.0578); K24(Carbamyl / 43.0058)	61.6	6	-3.49692	Specific	4440.19
66469	74	92	R.NLCNIPCSALLSSDITASVNC[+105.05785]AKK[+43.00581]IVSDGN[+0.98402]GMNAWVAWR.N	76;80;94;	C21(Pyridylethyl / 105.0578); K24(Carbamyl / 43.0058); N30(Deamidated / 0.984)	327.1	4	0.265057	Specific	4270.04
69527	74	92	R.NLCNIPC[+105.05785]SALLSSDITASVNCAK[+43.00581]K[+43.00581]IVSDGNGMNAWVAWR.N	76;80;94;	C7(Pyridylethyl / 105.0578); K23(Carbamyl / 43.0058); K24(Carbamyl / 43.0058)	185.8	4	3.42598	Specific	4312.06
69680	74	92	R.NLCNIPC[+105.05785]SALLSSDITASVNCAKK[+43.00581]IVSDGNGMN[+0.98402]AWVAWR.N	76;80;94;	C7(Pyridylethyl / 105.0578); K24(Carbamyl / 43.0058); N33(Deamidated / 0.984)	34.3	5	3.50375	Specific	4270.04
70618	74	92	R.NLCNIPCSALLSSDITASVNC[+105.05785]AKK[+43.00581]IVSDGNGMNAWVAWR.N	76;80;94;	C21(Pyridylethyl / 105.0578); K24(Carbamyl / 43.0058)	73.6	5	-0.0783064	Specific	4269.06
72048	74	92	R.NLCNIPC[+105.05785]SALLSSDITASVNCAKK[+43.00581]IVSDGN[+0.98402]GMNAWVAWR.N	76;80;94;	C7(Pyridylethyl / 105.0578); K24(Carbamyl / 43.0058); N30(Deamidated / 0.984)	357.9	4	4.17929	Specific	4270.04
72310	74	92	R.NLC[+105.05785]NIPCSALLSSDITASVNCAKK[+43.00581]IVSDGN[+0.98402]GMNAWVAWR.N	76;80;94;	C3(Pyridylethyl / 105.0578); K24(Carbamyl / 43.0058); N30(Deamidated / 0.984)	400.3	4	4.33478	Specific	4270.04
22310	74	92	R.[+43.00581]NLC[+105.05785]N[+0.98402]IPC[+47.98474]SALLSSDITASVNCAKKIVSDGNGMNAWVAWR.N	76;80;94;	NTerm(Carbamyl / 43.0058); C3(Pyridylethyl / 105.0578); N4(Deamidated / 0.984); C7(Trioxidation / 47.9847)	186.2	4	5.63994	Specific	4318.03
24789	74	92	R.NLC[+47.98474]NIPC[+105.05785]SALLSSDITASVN[+0.98402]C[+105.05785]AKKIVSDGNGMNAWVAWR.N	76;80;94;	C3(Trioxidation / 47.9847); C7(Pyridylethyl / 105.0578); N20(Deamidated / 0.984); C21(Pyridylethyl / 105.0578)	48.3	5	-1.89278	Specific	4380.08
26431	74	92	R.[+43.00581]NLCNIPC[+105.05785]SALLSSDITASVNC[+47.98474]AK[+43.00581]KIVSDGNGMNAWVAWR.N	76;80;94;	NTerm(Carbamyl / 43.0058); C7(Pyridylethyl / 105.0578); C21(Trioxidation / 47.9847); K23(Carbamyl / 43.0058)	117.2	4	-5.87064	Specific	4360.05
33535	74	92	R.NLC[+47.98474]NIPC[+105.05785]SALLSSDITASVNC[-33.98772]AKKIVSDGNGM[+31.98983]NAWVAWR.N	76;80;94;	C3(Trioxidation / 47.9847); C7(Pyridylethyl / 105.0578); C21(Cys->Dha / -33.9877); M32(Dioxidation / 31.9898)	82	5	5.95332	Specific	4272.04
29684	74	92	R.NLC[+162.05282]NIPC[+170.14190]SALLSSDITASVNCAKKIVSDGN[+0.98402]GMNAWVAWR.N	76;80;94	C3(Hex / 162.0528); C7(QAT / 170.1419); N30(Deamidated / 0.984)	156.4	4	2.4108	Specific	4454.17
64435	74	92	R.NLC[+162.05282]NIPCSALLSSDITASVNC[+170.14190]AKKIVSDGN[+0.98402]GMNAWVAWR.N	76;80;94	C3(Hex / 162.0528); C21(QAT / 170.1419); N30(Deamidated / 0.984)	38.7	4	2.4108	Specific	4454.17
632	74	92	R.N[+0.98402]LC[+47.98474]NIPC[-33.98772]SALLS.S	76;80	N1(Deamidated / 0.984); C3(Trioxidation / 47.9847); C7(Cys->Dha / -33.9877)	11.4	2	2.75591	CRagged	1261.59
17000	74	92	R.[+43.00581]NLCNIPCSALLSSDITASVNC[-33.98772]AK[+43.00581]K[+43.00581]IVSDGNGMNAWVAWR.N	76;80;94	NTerm(Carbamyl / 43.0058); C21(Cys->Dha / -33.9877); K23(Carbamyl / 43.0058); K24(Carbamyl / 43.0058)	240.9	4	5.54744	Specific	4216.03
37189	74	92	R.NLC[+170.14190]NIPC[+170.14190]SALLSSDITASVNCAKK[+43.00581]IVSDGNGMNAWVAWR.N	76;80;94	C3(QAT / 170.1419); C7(QAT / 170.1419); K24(Carbamyl / 43.0058)	82.4	5	0.63935	Specific	4504.28
44585	74	92	R.NLCNIPCSALLSSDITASVN[+0.98402]C[+170.14190]AK.K	76;80;94	N20(Deamidated / 0.984); C21(QAT / 170.1419)	20.9	3	4.72378	Specific	2507.24
71151	74	92	R.[+43.00581]NLC[+170.14190]NIPC[+170.14190]SALLSSDITASVNCAKKIVSDGNGMNAWVAWR.N	76;80;94	NTerm(Carbamyl / 43.0058); C3(QAT / 170.1419); C7(QAT / 170.1419)	14.1	5	0.63935	Specific	4504.28
22201	74	92	R.N[+0.98402]LC[+170.14190]NIPC[+170.14190]SALLSSDITASVNC[+47.98474]AKKIVSDGNGMNAWVAWR.N	76;80;94	N1(Deamidated / 0.984); C3(QAT / 170.1419); C7(QAT / 170.1419); C21(Trioxidation / 47.9847)	134	4	-2.76448	Specific	4510.25
1503	74	92	R.NLCNIPC[+170.14190]SA.L	76;80;	C7(QAT / 170.1419)	16.9	1	4.55576	CRagged	1103.55
18857	75	93	N.LC[+105.05785]NIPC[+105.05785]SALLSSDITASVNCAKKIVSDGNGMNAWVAWR.N	76;80;94;	C2(Pyridylethyl / 105.0578); C6(Pyridylethyl / 105.0578)	268.8	4	-4.7188	NRagged	4217.07
19392	75	93	N.LCNIPC[+105.05785]SALLSSDITASVNC[+105.05785]AKKIVSDGNGMN[+0.98402]AWVAWR.N	76;80;94;	C6(Pyridylethyl / 105.0578); C20(Pyridylethyl / 105.0578); N32(Deamidated / 0.984)	312.9	4	-0.0633552	NRagged	4218.05
19625	75	93	N.LC[+105.05785]NIPC[+105.05785]SALLSSDITASVNCAKKIVSDGNGMN[+0.98402]AWVAWR.N	76;80;94;	C2(Pyridylethyl / 105.0578); C6(Pyridylethyl / 105.0578); N32(Deamidated / 0.984)	247.6	4	-1.23438	NRagged	4218.05
34311	75	93	N.LC[+105.05785]N[+0.98402]IPC[+105.05785]SALLSSDITASVNCAKKIVSDGNGMN[+0.98402]AWVAWR.N	76;80;94;	C2(Pyridylethyl / 105.0578); N3(Deamidated / 0.984); C6(Pyridylethyl / 105.0578); N32(Deamidated / 0.984)	265.9	4	2.19972	NRagged	4219.04
72350	75	93	N.LC[+105.05785]NIPC[+105.05785]SALLSSDITASVNCAKKIVSDGN[+0.98402]GMNAWVAWR.N	76;80;94;	C2(Pyridylethyl / 105.0578); C6(Pyridylethyl / 105.0578); N29(Deamidated / 0.984)	365.2	4	-1.58598	NRagged	4218.05
72844	75	93	N.LC[+105.05785]NIPCSALLSSDITASVNC[+105.05785]AKKIVSDGNGMN[+0.98402]AWVAWR.N	76;80;94;	C2(Pyridylethyl / 105.0578); C20(Pyridylethyl / 105.0578); N32(Deamidated / 0.984)	231.1	4	0.909376	NRagged	4218.05
37764	75	93	N.[+43.00581]LCNIPC[+170.14190]SALLSSDITASVNCAKKIVSDGN[+0.98402]GMNAWVAWR.N	76;80;94	NTerm(Carbamyl / 43.0058); C6(QAT / 170.1419); N29(Deamidated / 0.984)	232.3	4	-3.86159	NRagged	4221.08
31847	76	94	L.C[+47.98474]NIPC[+170.14190]SALLSSDITASVNC[+105.05785]AKKIVSDGN[+0.98402]GMNAWVAWR.N	76;80;94;	C1(Trioxidation / 47.9847); C5(QAT / 170.1419); C19(Pyridylethyl / 105.0578); N28(Deamidated / 0.984)	317.7	4	0.657458	NRagged	4218.04
38659	76	94	L.C[+47.98474]NIPC[+105.05785]SALLSSDITASVNC[+170.14190]AKKIVSDGN[+0.98402]GMNAWVAWR.N	76;80;94;	C1(Trioxidation / 47.9847); C5(Pyridylethyl / 105.0578); C19(QAT / 170.1419); N28(Deamidated / 0.984)	266.6	4	1.8082	NRagged	4218.04
72647	76	94	L.[+43.00581]C[+170.14190]NIPC[+162.05282]SALLSSDITASVNCAKKIVSDGN[+0.98402]GMNAWVAWR.N	76;80;94	NTerm(Carbamyl / 43.0058); C1(QAT / 170.1419); C5(Hex / 162.0528); N28(Deamidated / 0.984)	272.6	4	4.9914	NRagged	4270.05
7634	91	109	A.SVN[+0.98402]CAKKIVSDGNGMNAWVAWR.N	94	N3(Deamidated / 0.984)	79.9	2	0.099146	NRagged	2406.16
46403	91	109	A.SVNCAKKIVSDGN[+0.98402]GMNAWVAWR.N	94	N13(Deamidated / 0.984)	203.1	2	0.099146	NRagged	2406.16
46541	92	110	S.[+43.00581]VNCAKKIVSDGN[+0.98402]GMNAWVAWR.N	94	NTerm(Carbamyl / 43.0058); N12(Deamidated / 0.984)	288.4	2	0.847823	NRagged	2362.13
46793	94	112	N.[+43.00581]CAKKIVSDGN[+0.98402]GMNAWVAWR.N	94	NTerm(Carbamyl / 43.0058); N10(Deamidated / 0.984)	197.8	2	3.87003	NRagged	2149.02
